# Supplementary material for: Application of Diffusion Tensor Imaging Parameters to Detect Change in Longitudinal Studies in Cerebral Small Vessel Disease
Source: PLoS One. 2016 Jan 25;11(1):e0147836. doi: 10.1371/journal.pone.0147836 (PMC4726604; doi:10.1371/journal.pone.0147836)
Supplement: S1 Dataset — (XLS) [file pone.0147836.s001.xls]

## Sheet: Minimal_dataset_supplement
S3 Dataset. Minimal dataset underlying the presented findings
ID	timepoint	time_scan	MD_skew_NAWM	MD_skew_AllWM	MD_kurtosis_NAWM	MD_kurtosis_AllWM	MD_pkval_NAWM	MD_pkval_AllWM	MD_normpkhgt_NAWM	MD_normpkhgt_AllWM	MD_median_NAWM	MD_median_AllWM	FA_skew_NAWM	FA_skew_AllWM	FA_kurtosis_tot	FA_kurtosis_NAWM	FA_kurtosis_WMH	FA_kurtosis_AllWM	FA_pkval_NAWM	FA_pkval_AllWM	FA_normpkhgt_NAWM	FA_normpkhgt_AllWM	FA_median_NAWM	FA_median_AllWM	RD_skew_NAWM	RD_skew_AllWM	RD_kurtosis_NAWM	RD_kurtosis_AllWM	RD_pkval_NAWM	RD_pkval_AllWM	RD_normpkhgt_NAWM	RD_normpkhgt_AllWM	RD_median_NAWM	RD_median_AllWM	AD_skew_NAWM	AD_skew_AllWM	AD_kurtosis_NAWM	AD_kurtosis_AllWM	AD_pkval_NAWM	AD_pkval_AllWM	AD_normpkhgt_NAWM	AD_normpkhgt_AllWM	AD_median_NAWM	AD_median_AllWM	AllWM_factor	NAWM_factor	MD_Skew_CSF	MD_Kurtosis_CSF	MD_PkVal_CSF
1	0	0	3.21446	2.29362	21.6583	9.15865	0.000784	0.000784	0.016426	0.014648	0.000785	0.000804	0.584829	0.620077	1.47068	0.366424	0.317693	0.431213	0.287	0.287	0.003179	0.003218	0.293391	0.284916	2.77215	2.15537	17.9939	8.46366	0.000648	0.000648	0.014689	0.013154	0.000654	0.000673	1.64335	1.27763	6.01146	3.16825	0.00096	0.00096	0.009188	0.008076	0.001037	0.001072	0.0681055	-0.116801	0.038916	-0.702964	0.00166
1	1	1.03	3.51286	2.57716	22.9192	10.8455	0.000756	0.000756	0.015963	0.01385	0.000763	0.000786	0.639101	0.671642	1.95885	0.508547	0.435217	0.555691	0.293	0.293	0.002983	0.002993	0.291099	0.282926	3.04737	2.40285	18.3251	9.6428	0.00064	0.00064	0.013834	0.012357	0.000635	0.000657	2.12928	1.69798	9.79049	5.51671	0.001	0.000992	0.009292	0.008143	0.001009	0.001047	-0.0624977	-0.22336	-0.129457	-0.815247	0.001624
1	2	2.01	4.34185	2.75949	32.8873	11.8591	0.000768	0.000768	0.017182	0.014666	0.000777	0.000803	0.671407	0.694426	1.97254	0.557838	0.51861	0.622667	0.309	0.257	0.003007	0.003093	0.289764	0.283082	3.54804	2.51556	24.6465	10.3098	0.00066	0.000664	0.014429	0.012688	0.000648	0.000673	2.40887	1.77457	11.8846	5.75517	0.000964	0.001012	0.009471	0.008021	0.001024	0.001073	0.234463	-0.128557	0.047723	-0.745395	0.001712
1	3
2	0	0	2.1655	2.44695	14.5975	12.2792	0.000732	0.000732	0.015222	0.014167	0.000768	0.000779	0.65204	0.671573	1.66164	0.283095	-0.199719	0.327157	0.241	0.241	0.002788	0.002785	0.303237	0.298541	1.86522	2.20964	10.5457	10.1256	0.000624	0.000624	0.012072	0.011453	0.000631	0.000643	1.24311	1.37975	4.91479	4.62841	0.000988	0.000988	0.008696	0.008124	0.001035	0.001054	-0.129186	-0.278288	-0.280888	-0.901129	0.002164
2	1	1.01	2.44475	2.70001	15.5301	13.4699	0.000736	0.000736	0.014822	0.013952	0.000758	0.000769	0.678629	0.673962	1.3899	0.288072	-0.374743	0.2936	0.278	0.278	0.002876	0.002877	0.300067	0.297917	2.05184	2.43991	11.3872	11.4347	0.000616	0.000616	0.012038	0.01164	0.000624	0.000634	1.45239	1.55733	5.63071	5.18097	0.000984	0.000984	0.008511	0.008108	0.001018	0.001038	-0.305238	-0.359653	-0.132124	-0.789783	0.001844
2	2	1.99	2.87343	2.72051	18.5409	12.7227	0.000764	0.000764	0.014994	0.013786	0.000792	0.000808	0.67267	0.684611	1.30808	0.347624	0.076225	0.38149	0.303	0.292	0.003015	0.002975	0.317822	0.312211	2.24361	2.3659	13.6272	10.6088	0.000632	0.000632	0.012636	0.011895	0.000646	0.000661	1.589	1.53325	5.47832	4.53023	0.00102	0.00102	0.008388	0.007718	0.001082	0.00111	-0.0962059	-0.207994	-0.206427	-0.686169	0.001988
2	3	2.99	2.40379	2.47097	11.3842	10.2451	0.000756	0.000764	0.013391	0.012414	0.000784	0.000802	0.719845	0.716605	1.50156	0.304868	0.352187	0.354207	0.239	0.239	0.002777	0.002689	0.285103	0.28563	2.03736	2.16997	8.10927	8.01738	0.000644	0.000644	0.010433	0.009914	0.000651	0.000667	1.65863	1.7313	6.55854	6.04481	0.000984	0.00104	0.008178	0.007457	0.001054	0.001086	0.45192	0.294899	-0.202353	-0.917577	0.002116
4	0	0	3.25831	2.27473	18.7968	8.22472	0.000796	0.000796	0.013967	0.011589	0.000794	0.000834	0.880449	0.878182	1.76871	0.742795	0.300007	0.862583	0.284	0.265	0.003065	0.00315	0.278167	0.276284	2.59347	2.11231	13.9321	7.76489	0.000656	0.000688	0.011716	0.010012	0.000669	0.000707	2.08281	1.47611	8.42048	3.53374	0.00098	0.00098	0.008999	0.007193	0.001047	0.001114	1.03486	0.879829	-0.983215	0.17675	0.00286
4	1	1	2.69311	2.0742	12.0553	6.57374	0.000764	0.000784	0.012694	0.010546	0.000803	0.000848	0.962842	0.911195	2.29997	0.98831	0.496065	0.970304	0.253	0.218	0.003038	0.003111	0.254282	0.257048	2.351	1.99223	9.61814	6.29946	0.00068	0.00068	0.011026	0.009531	0.000686	0.000727	1.92291	1.41953	7.16854	3.23324	0.000988	0.001004	0.008731	0.006989	0.001043	0.001116	1.51521	1.35112	-0.760387	-0.474383	0.002808
4	2
4	3
5	0	0	3.33786	3.07463	26.5931	19.0576	0.000768	0.000768	0.017102	0.0161	0.00078	0.000789	0.597198	0.605407	1.28517	0.460024	0.307074	0.477708	0.315	0.307	0.003129	0.003122	0.310852	0.307346	2.71709	2.68657	20.3376	15.6751	0.000632	0.000632	0.01431	0.013625	0.000641	0.000649	1.577	1.5248	6.95854	6.04651	0.000976	0.001032	0.008949	0.008488	0.001048	0.001064	-0.472288	-0.426812	-0.622075	-0.308212	0.002124
5	1	1.04	2.96848	3.1043	24.1261	19.6476	0.000788	0.000788	0.017173	0.016108	0.000792	0.000801	0.633017	0.640449	1.53414	0.535065	0.093433	0.561977	0.319	0.287	0.003186	0.003165	0.300952	0.296872	2.42055	2.73366	17.878	16.0161	0.00064	0.000656	0.014329	0.013707	0.000654	0.000664	1.39869	1.5292	6.00898	6.32424	0.001	0.001	0.009193	0.008598	0.001056	0.001073	-0.0794781	-0.109548	-0.385942	-0.711907	0.002024
5	2	2.07	3.7172	3.38534	31.6491	21.7049	0.000776	0.000792	0.017177	0.015963	0.00079	0.000801	0.633361	0.637807	1.49699	0.425129	0.278008	0.460906	0.301	0.301	0.003054	0.003012	0.301365	0.298413	2.87557	2.8726	21.8148	16.7506	0.000636	0.000636	0.014425	0.013679	0.000653	0.000664	1.91682	1.8776	10.0253	8.65166	0.001004	0.001004	0.009109	0.008334	0.001054	0.001075	-0.127396	-0.183159	-0.473319	-0.521101	0.00222
5	3	3.03	3.44263	3.09195	26.1218	17.4696	0.000792	0.000792	0.016659	0.015507	0.000788	0.000803	0.623288	0.623383	1.49684	0.411293	0.329201	0.433604	0.316	0.282	0.00308	0.003032	0.300052	0.297586	2.87825	2.78217	19.9731	14.7238	0.00064	0.00064	0.014136	0.013334	0.000652	0.000665	1.8135	1.70426	8.42341	6.71035	0.001028	0.001044	0.009073	0.008357	0.00105	0.001077	-0.0151911	-0.140878	-0.436803	-0.639002	0.002224
7	0	0	2.39362	2.28323	7.11931	6.14122	0.0008	0.0008	0.013166	0.012623	0.000836	0.000846	0.831393	0.776641	1.86248	0.570874	-0.418379	0.434943	0.242	0.242	0.003	0.002953	0.261282	0.267026	2.13915	2.10382	5.87186	5.39044	0.00066	0.000652	0.010512	0.010214	0.000708	0.000715	1.87245	1.74608	4.86583	3.80481	0.001024	0.001024	0.00792	0.007393	0.001112	0.001133	1.0739	1.29668	-0.770049	-0.658382	0.002896
7	1	1.04	3.05908	2.79585	14.0273	10.4717	0.000792	0.000792	0.014722	0.01385	0.000809	0.000822	0.899108	0.778757	1.81194	0.855545	-0.314025	0.522457	0.255	0.262	0.00321	0.003019	0.276165	0.286631	2.67726	2.63681	11.8654	10.0756	0.000656	0.000656	0.01206	0.011453	0.000681	0.000689	2.12438	1.85958	7.20221	4.69918	0.000992	0.00102	0.008638	0.007805	0.001067	0.001099	0.593057	1.10018	-0.865847	-0.426331	0.002852
7	2	2.03	2.79482	2.52812	11.6419	8.09542	0.00078	0.000788	0.01298	0.011996	0.000806	0.000823	0.909212	0.7886	1.87436	0.81956	-0.343761	0.464932	0.256	0.256	0.002984	0.002862	0.272793	0.284175	2.46256	2.39393	9.70125	7.6848	0.000656	0.000656	0.010752	0.010072	0.00068	0.00069	2.10767	1.82152	7.13096	4.27937	0.000992	0.000992	0.008404	0.007547	0.001067	0.001106	0.758202	1.13838	-0.971075	-0.209431	0.002828
7	3
8	0	0	3.06371	2.68635	16.4612	10.992	0.00078	0.00078	0.017152	0.015665	0.000808	0.000823	0.796565	0.778407	2.06559	0.706641	0.262922	0.707556	0.208	0.218	0.003147	0.003158	0.254146	0.2555	2.54376	2.43844	12.2485	9.55594	0.000668	0.000668	0.013625	0.012613	0.000689	0.000704	1.99855	1.79821	8.22546	5.61807	0.001016	0.001016	0.010117	0.009189	0.001046	0.001073	0.844839	0.9738	-0.334494	-0.614263	0.00294
8	1	1.23	3.2813	2.78524	20.0434	11.9009	0.000772	0.000772	0.016531	0.014848	0.000788	0.000807	0.827004	0.796012	2.19484	0.884032	0.555754	0.822586	0.221	0.275	0.003165	0.003125	0.259536	0.262806	2.81089	2.59196	15.4408	10.6253	0.000656	0.000656	0.013679	0.012537	0.00067	0.000686	2.25797	1.94155	10.5569	6.52004	0.001008	0.001008	0.009781	0.008801	0.001017	0.001055	0.483108	0.906422	-0.231761	-0.897428	0.002944
8	2
8	3
9	0	0	3.42244	2.79735	26.1178	14.4958	0.000784	0.000784	0.016787	0.015034	0.000798	0.000816	0.711426	0.721422	1.59592	0.621965	0.420377	0.673775	0.257	0.275	0.003246	0.003289	0.28935	0.28528	2.65199	2.43625	19.3799	12.2256	0.000668	0.000668	0.014509	0.013336	0.000668	0.000683	1.64453	1.46733	7.08868	5.07308	0.000996	0.00102	0.008527	0.007788	0.001059	0.00109	0.305827	0.382758	-0.206947	-0.643512	0.001804
9	1	1	2.96125	2.90295	22.8765	15.5453	0.000796	0.000796	0.016209	0.014604	0.000801	0.000818	0.733311	0.73504	1.75599	0.636274	0.087282	0.681617	0.241	0.269	0.003289	0.003296	0.286554	0.282038	2.28606	2.59391	16.679	13.4284	0.000664	0.000664	0.013876	0.01287	0.00067	0.000687	1.49859	1.54289	6.28181	5.57605	0.001012	0.001012	0.008757	0.007907	0.001058	0.00109	0.482695	0.615946	-0.127458	-0.766363	0.001828
9	2	1.99	2.807	2.72639	19.8525	13.7393	0.000792	0.000816	0.015021	0.013434	0.000812	0.000832	0.723146	0.732563	1.83891	0.523526	0.470486	0.598592	0.262	0.28	0.003083	0.003142	0.279733	0.275712	2.22717	2.44548	13.9894	11.6301	0.000668	0.000668	0.012892	0.011871	0.000681	0.000701	1.55766	1.56804	7.05447	5.86368	0.001044	0.001044	0.008605	0.007886	0.001068	0.001104	0.73433	0.627444	-0.175572	-0.742218	0.00184
9	3	2.99	3.18231	2.75838	21.3505	13.7332	0.00078	0.00078	0.014783	0.013334	0.0008	0.000824	0.760174	0.744573	1.78764	0.61068	0.395076	0.644265	0.259	0.266	0.003061	0.003181	0.277711	0.277371	2.67172	2.48402	16.3094	11.5502	0.000656	0.000684	0.012704	0.011864	0.000671	0.000692	1.86034	1.67913	8.56866	6.49638	0.000988	0.001012	0.008543	0.007529	0.001051	0.001096	0.570205	0.629614	-0.218134	-0.825844	0.001972
10	0	0	3.73429	3.67867	32.8522	29.3382	0.000724	0.000724	0.020129	0.019733	0.000745	0.000747	0.525693	0.513111	0.680057	0.318596	-0.682887	0.290657	0.356	0.356	0.003192	0.003167	0.34814	0.347914	2.46668	2.57725	19.9137	18.8662	0.000588	0.000588	0.015424	0.01522	0.000598	0.0006	1.59539	1.56841	6.08183	5.76751	0.000996	0.000996	0.010168	0.009948	0.00103	0.001035	-1.83105	-1.62971	-0.277491	-0.450446	0.001728
10	1	1.15	4.11669	4.19126	36.5195	33.0354	0.000732	0.000732	0.021111	0.020536	0.000742	0.000745	0.528977	0.518843	0.894258	0.32938	-0.046117	0.317066	0.346	0.323	0.002986	0.00299	0.343312	0.343301	2.91534	3.15033	22.491	21.9868	0.000604	0.000604	0.015525	0.015338	0.000597	0.0006	1.61788	1.68971	6.79964	7.01783	0.00098	0.000984	0.010199	0.009909	0.001024	0.001031	-1.65516	-1.58434	-0.165558	-0.565551	0.00178
10	2	2.14	4.25199	4.04696	37.6462	31.2314	0.000732	0.000732	0.020721	0.020006	0.000743	0.000747	0.512299	0.497117	0.70054	0.275509	-0.148748	0.254898	0.357	0.356	0.003003	0.003029	0.358672	0.359093	2.95348	2.99818	23.8582	21.229	0.00058	0.000584	0.015125	0.014841	0.000591	0.000594	1.81938	1.75237	7.23639	6.54657	0.000964	0.000996	0.009732	0.009462	0.001039	0.001048	-1.91122	-1.74994	-0.208352	-0.515241	0.001644
10	3	3.2	4.0421	4.11708	30.4142	27.3295	0.000728	0.00074	0.020439	0.019557	0.000751	0.000757	0.462181	0.451775	0.917851	0.199248	-0.219028	0.172938	0.322	0.357	0.002956	0.002941	0.34282	0.342593	2.87209	3.15913	18.3514	18.447	0.000584	0.000592	0.014932	0.014563	0.000605	0.00061	1.93601	2.07349	8.31705	8.80114	0.000992	0.000992	0.010282	0.009849	0.001039	0.00105	-1.73587	-1.58698	-0.107863	-0.676619	0.001696
12	0	0	3.23989	2.70187	23.4724	12.5671	0.000752	0.000752	0.017692	0.016131	0.00076	0.000774	0.674775	0.658206	1.7199	0.765248	-0.125847	0.714969	0.285	0.268	0.003076	0.003057	0.299831	0.29688	2.75682	2.49714	18.2392	11.0917	0.000636	0.000636	0.014782	0.013943	0.000632	0.000645	1.53908	1.4107	6.9221	4.38462	0.00098	0.00098	0.010311	0.009333	0.00101	0.001035	-0.304036	-0.214042	-0.441859	-0.833094	0.00276
12	1	0.98	3.10178	2.81171	24.874	14.0925	0.000772	0.000772	0.017809	0.016403	0.000775	0.000788	0.682411	0.66411	1.75072	0.702624	-0.20822	0.67015	0.32	0.32	0.003154	0.003104	0.292902	0.290097	2.57917	2.58668	18.6133	12.3304	0.00062	0.00064	0.015103	0.014168	0.000647	0.000659	1.39274	1.37696	6.03453	4.3558	0.000968	0.001	0.009939	0.009127	0.001023	0.001048	-0.319849	-0.125392	-0.320925	-0.863408	0.002012
12	2
12	3	2.95	3.64137	2.86699	29.8271	13.9745	0.000764	0.00078	0.016535	0.015204	0.00078	0.000797	0.687668	0.665484	1.61482	0.649677	-0.055648	0.61427	0.29	0.29	0.003142	0.003124	0.299747	0.297009	2.98337	2.63463	23.1437	12.3021	0.000632	0.000656	0.01454	0.013532	0.000647	0.000662	1.82687	1.55694	8.29142	5.05627	0.001004	0.001004	0.009109	0.00828	0.001036	0.001068	-0.0624507	-0.0223128	-0.315784	-0.857531	0.00206
13	0
13	1	1.03	2.81345	2.952	22.0958	17.3083	0.000824	0.000824	0.016064	0.015097	0.000824	0.000835	0.76034	0.775253	1.88468	0.736596	0.13351	0.776574	0.274	0.291	0.003454	0.003461	0.284028	0.279341	2.15365	2.55989	17.2491	14.984	0.0007	0.0007	0.013256	0.012703	0.000693	0.000704	1.45801	1.54617	5.85982	5.65055	0.00104	0.00104	0.009503	0.00889	0.001086	0.001104	0.670265	0.900854	-0.310294	-0.7292	0.001896
13	2
13	3
14	0	0	2.08479	1.93951	8.02654	6.06985	0.00082	0.00082	0.010787	0.009635	0.000863	0.00089	0.806269	0.788291	2.92601	0.894404	-0.00301	0.894142	0.198	0.198	0.003607	0.003571	0.243154	0.244032	2.08521	1.99526	7.83078	6.35726	0.000696	0.000696	0.010469	0.00952	0.00074	0.000765	1.45411	1.33876	3.94907	2.81826	0.001044	0.001044	0.007562	0.006765	0.001096	0.001138	1.99419	2.12236	-0.624453	-0.42787	0.0029
14	1	1.04	2.04996	1.99114	8.21307	6.46431	0.000864	0.000864	0.010271	0.0093	0.000875	0.000905	1.0093	0.928044	3.57254	1.53137	0.210728	1.3109	0.208	0.195	0.00386	0.003799	0.217837	0.22359	1.9739	1.98855	7.44388	6.46513	0.000732	0.00074	0.010033	0.009178	0.000765	0.00079	1.54553	1.4849	4.94417	3.56886	0.001076	0.001076	0.007943	0.007037	0.001092	0.001137	2.70895	3.22186	-0.6119	-0.450867	0.002888
14	2	2.04	2.10156	1.90844	7.97075	5.71941	0.000824	0.000824	0.010216	0.008879	0.000863	0.000902	0.949159	0.865088	3.16161	1.28562	0.274303	1.07054	0.196	0.236	0.003597	0.003552	0.224418	0.231461	2.0443	1.93203	7.3077	5.74432	0.000716	0.000716	0.009877	0.008928	0.00075	0.000782	1.68666	1.44082	5.22286	3.22712	0.001044	0.001044	0.007655	0.006562	0.001079	0.00114	2.1592	2.72054	-0.56987	-0.479528	0.002912
14	3
15	0	0	4.19283	3.73818	32.2703	22.8921	0.000704	0.000704	0.019611	0.018264	0.000731	0.00074	0.404735	0.40466	0.868061	0.092186	0.060626	0.088871	0.362	0.327	0.002947	0.00291	0.341292	0.340771	3.42918	3.30917	24.7265	19.4316	0.000576	0.000576	0.014753	0.014326	0.00059	0.000597	2.18468	2.01293	10.1287	7.97475	0.00098	0.00098	0.010106	0.00935	0.001003	0.001022	-1.85518	-2.05266	-0.619117	-0.615932	0.00288
15	1	1.12	4.39896	3.92568	36.7679	24.4622	0.000704	0.000704	0.018858	0.017536	0.000724	0.000734	0.412279	0.408246	0.93399	0.104739	-0.043257	0.087879	0.322	0.322	0.002844	0.002825	0.340207	0.339934	3.56309	3.47573	26.7826	20.3895	0.000568	0.000572	0.014321	0.013911	0.000584	0.000592	2.11614	2.07994	11.1021	8.91571	0.000952	0.000952	0.010206	0.009481	0.000992	0.001012	-1.80314	-1.87909	-0.656471	-0.6334	0.002844
15	2	2.11	5.01969	4.14549	44.4339	26.9287	0.00072	0.000736	0.019416	0.018362	0.000734	0.000743	0.433077	0.428218	0.798164	0.076137	0.061547	0.075112	0.325	0.325	0.002926	0.002924	0.341976	0.341675	4.00731	3.65146	33.903	22.985	0.000572	0.00058	0.014496	0.014068	0.000592	0.0006	2.40837	2.17576	11.9972	8.98983	0.000944	0.000944	0.010439	0.009526	0.001004	0.001027	-1.6313	-1.77639	-0.563612	-0.683407	0.002864
15	3	3.12	4.25837	3.74147	34.2124	22.2796	0.000724	0.000724	0.01898	0.017782	0.000743	0.000754	0.458409	0.4401	1.03762	0.125973	-0.080318	0.093945	0.338	0.338	0.003089	0.003046	0.326605	0.32796	3.57912	3.43729	27.609	20.0161	0.000592	0.000592	0.014574	0.014038	0.000606	0.000614	2.17708	2.0051	10.1039	7.65201	0.000968	0.000976	0.010302	0.00948	0.001009	0.001032	-1.54453	-1.5564	-0.522416	-0.721681	0.002944
16	0
16	1
16	2	1.97	2.94517	1.95995	17.8687	7.52909	0.000768	0.000768	0.014016	0.01106	0.000793	0.000843	0.856278	0.896992	2.65949	0.76194	0.754843	0.931389	0.237	0.198	0.003128	0.003432	0.262394	0.253315	2.64133	1.87034	15.0053	6.85553	0.00064	0.000688	0.012508	0.01021	0.000671	0.000715	1.77874	1.20213	6.58494	3.2247	0.00098	0.000976	0.008746	0.006898	0.001024	0.001109	1.46581	0.967808	-0.199444	-0.827847	0.001952
16	3	5.06	2.16845	1.60753	10.0247	5.17843	0.000784	0.000812	0.012299	0.00979	0.000813	0.000872	0.812705	0.870124	2.58102	0.764372	0.853796	0.935999	0.271	0.203	0.003042	0.003285	0.260416	0.250032	1.96053	1.52249	7.8359	4.45275	0.000644	0.000644	0.010525	0.008632	0.00069	0.000744	1.49581	1.03001	5.38749	2.67023	0.000996	0.001108	0.008101	0.006432	0.001057	0.001145	1.90211	1.10771	-0.296566	-0.863625	0.002168
17	0	0	2.93678	2.24708	16.3631	9.78485	0.00074	0.00076	0.017472	0.015635	0.000769	0.000786	0.627218	0.645166	1.4564	0.388532	0.367625	0.445578	0.32	0.264	0.002918	0.002931	0.300776	0.296897	2.33014	1.88854	11.7187	7.66574	0.000612	0.000612	0.013613	0.012475	0.000635	0.000652	1.68002	1.34773	5.83743	3.8118	0.000976	0.000976	0.010309	0.009213	0.001028	0.001058	-0.167322	-0.611595	-0.630453	-0.55536	0.00288
17	1	1.02	2.99726	2.65766	18.7927	13.61	0.00076	0.000764	0.016937	0.015431	0.000766	0.000786	0.687457	0.672193	1.62398	0.450231	0.293822	0.482203	0.317	0.27	0.002914	0.002962	0.29529	0.294409	2.37268	2.28397	12.921	10.7476	0.000604	0.000604	0.013486	0.012222	0.000635	0.000654	1.81784	1.60771	7.55244	5.7201	0.00098	0.00098	0.010381	0.009044	0.001021	0.001058	-0.100779	-0.320647	-0.583104	-0.714251	0.002868
17	2
17	3
18	0	0	2.92905	2.40384	18.9787	10.3859	0.000804	0.000804	0.016201	0.01421	0.00083	0.000851	0.805206	0.820336	2.55036	0.896614	0.604947	0.995104	0.246	0.246	0.00355	0.003638	0.261653	0.257161	2.68708	2.36969	16.76	10.1716	0.000692	0.0007	0.013829	0.012393	0.000705	0.000725	1.66305	1.41278	6.68673	4.21978	0.001052	0.001052	0.008681	0.007799	0.001071	0.001109	1.13655	1.21577	-0.127702	-0.871044	0.001848
18	1	1.05	2.59375	2.26414	17.0267	9.37376	0.000832	0.000832	0.01473	0.012918	0.000842	0.000866	0.918271	0.914569	3.2936	1.24433	0.650344	1.31243	0.252	0.199	0.00338	0.003419	0.245509	0.241908	2.4444	2.25246	14.0387	8.8922	0.000684	0.000684	0.01307	0.011501	0.000722	0.000746	1.50635	1.40865	7.24887	4.54803	0.001024	0.001056	0.008599	0.007435	0.001075	0.001119	1.92163	1.95906	-0.20208	-0.929023	2.4e-05
18	2	2.09	2.7436	2.2448	17.0142	8.65156	0.000852	0.000852	0.014022	0.012242	0.000852	0.000882	0.918887	0.911068	3.07395	1.20298	0.856016	1.24094	0.223	0.223	0.003351	0.003468	0.243999	0.241793	2.48214	2.1735	14.0017	8.11885	0.000732	0.000716	0.012903	0.011278	0.000731	0.000759	1.6874	1.45693	7.37749	4.30547	0.00102	0.001084	0.00817	0.007101	0.001087	0.001143	2.04353	2.26288	-0.198932	-0.849028	0.001908
18	3	3.2	2.56246	2.17692	14.7441	8.01203	0.000848	0.000848	0.013817	0.012228	0.000851	0.000882	0.931242	0.911547	3.2089	1.18017	0.967253	1.19857	0.184	0.188	0.003371	0.003464	0.234593	0.235508	2.32259	2.10103	11.8119	7.44425	0.00074	0.00074	0.012498	0.010981	0.000734	0.000762	1.68966	1.47174	7.43375	4.23883	0.001056	0.001056	0.008377	0.007299	0.00108	0.001137	2.23042	2.45621	-0.18283	-0.890385	0.002944
19	0	0	2.86201	3.33753	19.7182	21.4616	0.000748	0.000748	0.016699	0.016359	0.000773	0.000776	0.52741	0.524506	1.09151	0.311747	-0.0772	0.298425	0.277	0.285	0.002902	0.002931	0.309227	0.307677	2.29132	2.80094	13.6599	16.2411	0.000604	0.000604	0.013383	0.013154	0.000635	0.000638	1.56032	1.79943	6.75885	7.78322	0.001032	0.001032	0.010223	0.010055	0.001044	0.001048	-0.687291	-0.581792	-0.337935	-0.778766	0.001924
19	1	0.95	3.12298	3.72497	25.4182	26.11	0.000744	0.000744	0.017302	0.016653	0.000777	0.000782	0.611796	0.602973	1.36485	0.516111	-0.213228	0.510836	0.29	0.329	0.003091	0.003093	0.312505	0.310083	2.46535	3.14663	18.2223	20.3413	0.000624	0.000624	0.014338	0.013948	0.000638	0.000643	1.53297	1.86486	6.41397	8.23072	0.001008	0.001008	0.010245	0.010033	0.001047	0.001055	-0.80243	-0.460269	-0.408415	-0.636958	0.002112
19	2	1.92	3.03919	3.30172	21.5459	19.5702	0.000748	0.000748	0.016047	0.015384	0.000767	0.000773	0.569842	0.551969	0.99374	0.483246	-0.374927	0.457512	0.301	0.312	0.0031	0.003118	0.331919	0.328753	2.61964	3.02488	18.0813	17.4464	0.000616	0.000616	0.013443	0.013019	0.00062	0.000627	1.59763	1.70788	6.1762	6.24698	0.00104	0.00104	0.009627	0.009461	0.001053	0.001063	-0.878224	-0.665832	-0.418771	-0.565287	0.002024
19	3	2.99	3.04917	3.37049	22.7626	20.2256	0.000756	0.000756	0.016079	0.015285	0.000777	0.000785	0.611453	0.590116	1.16727	0.476845	-0.056705	0.447533	0.282	0.282	0.003203	0.003136	0.317126	0.315698	2.57624	3.05757	18.116	17.5151	0.000616	0.000616	0.0136	0.013114	0.000634	0.000642	1.68856	1.82987	7.1	7.18274	0.001012	0.001012	0.009462	0.009087	0.001053	0.001068	-0.475347	-0.343043	-0.354195	-0.724266	0.002048
20	0	0	3.25793	3.27481	21.158	20.0363	0.00076	0.00076	0.019994	0.019777	0.000763	0.000764	0.602386	0.591824	1.61506	0.056688	-0.402961	0.035342	0.264	0.264	0.002714	0.002702	0.291174	0.292807	2.63267	2.70962	15.5198	15.2422	0.000636	0.000636	0.014549	0.014403	0.000636	0.000637	1.83432	1.82867	7.31049	6.98502	0.000992	0.000992	0.009746	0.009613	0.001016	0.001021	-0.599586	-0.634888	-0.161161	-0.934597	0.002972
20	1	0.98	3.09737	3.51184	18.6359	21.446	0.000748	0.000768	0.019716	0.019563	0.000766	0.000768	0.599884	0.594209	1.67765	0.003809	-0.282025	-0.008922	0.273	0.273	0.002701	0.002701	0.289236	0.290281	2.34082	2.77867	11.9111	14.9628	0.00064	0.00066	0.013705	0.013565	0.000641	0.000642	1.93551	2.13603	8.07542	9.19842	0.000932	0.000932	0.009971	0.009772	0.001021	0.001027	-0.539904	-0.717069	-0.056044	-0.988628	0.002984
20	2	2.01	3.81356	3.67445	25.8479	22.0575	0.000772	0.000764	0.020488	0.020005	0.000777	0.00078	0.651414	0.63366	1.62812	0.113687	-0.450683	0.062065	0.199	0.199	0.002994	0.00301	0.287222	0.290681	3.06627	3.09083	19.6135	17.7672	0.00066	0.000644	0.014349	0.014029	0.000653	0.000654	2.27542	2.19742	10.125	8.86446	0.000956	0.00098	0.009652	0.009333	0.001031	0.00104	-0.135065	-0.160878	-0.023738	-1.10299	0.003012
20	3	3.05	4.00019	3.82089	25.8338	20.9118	0.000752	0.000752	0.019739	0.019256	0.000761	0.000764	0.693161	0.651648	1.69703	0.164563	-0.60146	0.041227	0.188	0.188	0.00285	0.002738	0.279509	0.286526	3.25511	3.2828	19.7674	17.2976	0.000632	0.000616	0.013826	0.013485	0.000641	0.000641	2.54258	2.47351	11.5195	9.78373	0.000928	0.000944	0.010152	0.009585	0.001005	0.001018	-0.125376	-0.139594	-0.028791	-1.16758	0.002956
21	0	0	2.63034	2.63783	14.8427	13.4005	0.000752	0.000752	0.015026	0.014424	0.000776	0.000784	0.71052	0.69468	1.36288	0.524747	0.114806	0.520253	0.264	0.264	0.002901	0.002929	0.292506	0.294302	2.16516	2.264	10.7838	10.5445	0.000608	0.000628	0.012258	0.012023	0.000644	0.00065	1.74781	1.72475	7.13527	6.40408	0.001012	0.001012	0.009217	0.008788	0.001037	0.001052	-0.049693	0.0897273	-0.350146	-0.65676	0.001948
21	1	1.02	2.77998	2.65985	17.3656	14.2736	0.000776	0.000776	0.014843	0.014287	0.000775	0.000783	0.68707	0.679619	1.26767	0.506368	0.191114	0.52124	0.297	0.324	0.002987	0.002955	0.30251	0.303025	2.34737	2.32713	12.9943	11.406	0.000628	0.00062	0.012424	0.012181	0.000639	0.000647	1.68512	1.63032	7.42581	6.35485	0.001012	0.001012	0.009214	0.008852	0.001041	0.001056	-0.275136	-0.00102923	-0.340969	-0.810346	0.00196
21	2
21	3	3.03	2.71426	2.73541	17.0022	14.5952	0.000732	0.00076	0.014268	0.013569	0.000773	0.000785	0.74297	0.718171	1.34746	0.535428	0.159267	0.514471	0.243	0.243	0.002912	0.002882	0.295041	0.297725	2.21674	2.3711	12.4416	11.7972	0.000652	0.00064	0.011891	0.011644	0.000641	0.00065	1.75061	1.73844	7.51614	6.63413	0.001008	0.001008	0.008976	0.008469	0.001034	0.001057	0.161903	0.118056	-0.323934	-0.803215	0.001996
22	0	0	3.26997	3.07354	23.8183	20.8113	0.00076	0.00076	0.017846	0.017355	0.000772	0.000777	0.576503	0.567505	1.1173	0.146219	0.273391	0.15177	0.282	0.282	0.002837	0.00286	0.30738	0.308995	2.38614	2.31854	15.4413	14.2051	0.000628	0.000636	0.013602	0.013441	0.000635	0.000639	1.50806	1.41958	6.33075	5.48531	0.001012	0.001012	0.008918	0.008656	0.001045	0.001054	-0.613427	-0.615086	-0.214835	-0.786667	0.001792
22	1	0.98	3.18169	3.05549	23.4409	20.4362	0.000756	0.000756	0.016819	0.016386	0.000772	0.000778	0.589994	0.568376	1.13272	0.119417	0.064056	0.108854	0.293	0.293	0.002741	0.002814	0.307851	0.311098	2.33466	2.34449	15.0995	14.1459	0.000628	0.000628	0.01275	0.012607	0.000635	0.000639	1.58535	1.50187	6.55581	5.65945	0.000996	0.000996	0.009318	0.008943	0.001044	0.001058	-0.631732	-0.611697	-0.310173	-0.77916	0.001996
22	2	1.87	3.7292	3.60883	27.4276	24.4631	0.00076	0.00076	0.01817	0.017565	0.000774	0.000781	0.658784	0.633379	1.10496	0.26646	-0.169705	0.242288	0.29	0.29	0.002809	0.002799	0.308426	0.311183	2.84231	2.87788	19.4288	18.2446	0.000636	0.000636	0.013612	0.013291	0.000636	0.000641	1.85708	1.79063	7.94284	7.35967	0.001004	0.001004	0.008875	0.008499	0.00105	0.001065	-0.562524	-0.480089	-0.217683	-0.732097	0.001808
22	3	3.22	2.65643	2.78228	9.5055	10.326	0.000764	0.000764	0.014673	0.014905	0.000799	0.000803	0.669122	0.583359	1.161	0.022878	-0.228795	-0.090919	0.07	0.06	0.002933	0.002645	0.261602	0.275447	2.20551	2.32808	6.65619	7.39036	0.000612	0.000612	0.011224	0.01132	0.000672	0.000671	1.96657	2.04073	6.94124	7.25987	0.00098	0.001044	0.008447	0.008141	0.001068	0.001083	0.994055	0.889637	0.208353	-0.930953	0.00084
26	0	0	3.81669	3.90544	34.133	29.1704	0.000752	0.000752	0.020884	0.020115	0.000758	0.000762	0.568217	0.56788	0.843776	0.298989	-0.124966	0.289039	0.29	0.29	0.003026	0.003021	0.324616	0.323073	2.79982	3.14701	23.639	22.1161	0.000628	0.000628	0.016322	0.015956	0.000617	0.000621	1.53294	1.6093	5.79866	6.06781	0.000992	0.000992	0.009416	0.009085	0.001031	0.00104	-1.05599	-1.00251	-0.059592	-0.734346	0.002912
26	1	0.98	3.9575	4.36398	39.7422	33.0687	0.000736	0.000736	0.021807	0.020847	0.000752	0.000757	0.597407	0.596167	1.06873	0.352789	0.082189	0.34989	0.304	0.304	0.002956	0.002956	0.322766	0.320777	2.70979	3.52466	25.1914	25.0417	0.00062	0.00062	0.016284	0.015764	0.000613	0.000617	1.55507	1.83205	6.31355	7.60596	0.001004	0.001004	0.009696	0.0093	0.00102	0.001032	-1.22374	-1.1497	0.035255	-0.803491	0.001612
26	2	1.98	3.97345	3.99566	34.3426	26.8501	0.000756	0.000756	0.019878	0.018798	0.000769	0.000776	0.556819	0.550494	0.808956	0.206086	-0.060544	0.194246	0.296	0.296	0.00303	0.003034	0.323839	0.322517	2.92673	3.39624	24.4387	22.1299	0.000612	0.000612	0.015688	0.015127	0.000625	0.000632	1.66398	1.74197	6.27998	6.28329	0.00098	0.001036	0.008811	0.00837	0.001047	0.001064	-0.925514	-0.936814	0.0896	-0.752307	0.001524
26	3	2.93	4.37417	4.24475	41.5537	30.5068	0.00076	0.00076	0.020317	0.019385	0.000766	0.000774	0.638815	0.623976	1.18414	0.395166	-0.030549	0.372798	0.318	0.318	0.003022	0.003033	0.323368	0.323103	3.04302	3.4229	27.32	23.2421	0.000616	0.000624	0.015429	0.014927	0.000623	0.00063	1.83232	1.90472	7.84267	7.76516	0.000988	0.000988	0.009216	0.008578	0.001042	0.00106	-0.948701	-0.81942	0.060028	-0.778695	0.00296
27	0	0	3.31446	2.30953	19.7211	7.99026	0.000768	0.000768	0.016109	0.013841	0.00079	0.000814	0.677844	0.701406	1.6074	0.372326	0.415085	0.49613	0.222	0.262	0.002896	0.003053	0.268891	0.265888	2.87115	2.19374	15.126	7.33243	0.000648	0.000648	0.013805	0.012073	0.000665	0.00069	2.08741	1.60113	9.67069	4.34482	0.000964	0.000964	0.009045	0.007736	0.001033	0.001078	0.459354	0.375601	-0.393535	-0.663441	0.00292
27	1	0.98	3.24367	2.18667	19.2073	6.89846	0.000776	0.000788	0.0154	0.013208	0.000789	0.000815	0.677937	0.722287	1.5841	0.332881	0.320863	0.475646	0.259	0.228	0.002968	0.003105	0.270245	0.263099	2.85332	2.09863	15.3451	6.47031	0.000652	0.000656	0.01349	0.01181	0.000663	0.00069	2.03533	1.53646	9.00498	3.76167	0.000968	0.000996	0.008878	0.007632	0.001029	0.001075	0.825018	0.29544	-0.282746	-0.783331	0.002972
27	2
27	3
28	0	0	3.05322	3.16975	19.3416	18.275	0.000772	0.000772	0.017061	0.016529	0.000785	0.00079	0.608988	0.603606	1.51528	0.17457	-0.27096	0.174656	0.298	0.298	0.002655	0.002651	0.298345	0.298413	2.49	2.67698	13.5234	13.6913	0.000656	0.000656	0.012857	0.01263	0.000648	0.000653	1.45143	1.56145	5.88378	6.12183	0.000988	0.000984	0.008944	0.008627	0.001052	0.001063	-0.368213	-0.361615	-0.311589	-0.774098	0.002932
28	1	1.02	2.65366	2.92948	15.4598	15.9025	0.000752	0.000752	0.017027	0.016397	0.000779	0.000784	0.665842	0.656428	1.60418	0.22488	-0.218117	0.229366	0.201	0.234	0.002633	0.002612	0.286649	0.28764	2.31216	2.58188	11.3183	12.2774	0.000628	0.000628	0.012501	0.012328	0.000647	0.000652	1.32509	1.53435	5.3754	6.18044	0.000968	0.000968	0.009037	0.008732	0.001036	0.001048	-0.0487637	0.028323	-0.195754	-0.798388	0.002124
28	2	2.03	2.74211	2.76303	11.2176	10.9796	0.00076	0.000788	0.014921	0.014893	0.000799	0.000806	0.713642	0.671118	1.67987	0.284495	-0.015464	0.240026	0.155	0.127	0.00259	0.002474	0.270823	0.277183	2.44013	2.47816	8.85048	8.82522	0.000652	0.000652	0.011517	0.011404	0.000671	0.000675	1.73805	1.77513	6.33188	6.30971	0.001004	0.001004	0.008713	0.008396	0.001064	0.001081	0.952495	0.686476	-0.00493	-0.965406	0.002948
28	3	2.79	2.32089	2.99896	13.677	17.3558	0.000768	0.000768	0.015967	0.015807	0.000782	0.00079	0.703222	0.627851	1.545	0.312744	-0.272742	0.194724	0.225	0.225	0.002627	0.002544	0.288483	0.297979	2.06507	2.63501	9.75772	13.0858	0.000648	0.000648	0.01254	0.012329	0.000648	0.000652	1.22408	1.59184	5.16072	7.10691	0.000976	0.00098	0.00888	0.008196	0.001044	0.001067	0.0315949	0.199313	-0.301224	-0.763807	0.002952
29	0	0	3.20854	2.39068	17.4841	8.61745	0.000756	0.000752	0.014429	0.012912	0.000773	0.000791	0.674284	0.667006	1.32805	0.19296	-0.312368	0.192299	0.246	0.246	0.002905	0.002883	0.295373	0.29387	2.7047	2.23336	13.7277	7.98093	0.000616	0.000628	0.011817	0.010736	0.000641	0.00066	2.08814	1.62068	8.209	4.12389	0.000972	0.000972	0.008622	0.007629	0.001036	0.001072	0.130116	-0.0494576	-0.557112	-0.780463	0.002928
29	1	1.02	3.29016	2.37169	17.5696	8.00014	0.000736	0.000736	0.0143	0.012379	0.000756	0.000782	0.71844	0.678559	1.39187	0.241018	-0.24499	0.167161	0.218	0.218	0.002845	0.002834	0.280175	0.283452	2.90149	2.28834	14.299	7.69794	0.000608	0.000608	0.011334	0.010066	0.000632	0.000655	2.26737	1.67969	9.5317	4.17251	0.00094	0.000948	0.0087	0.007434	0.001004	0.001052	0.253859	0.0414551	-0.482986	-0.938569	0.0029
29	2	2.01	3.56367	2.43968	19.956	8.44482	0.000744	0.000744	0.013902	0.011929	0.000763	0.000793	0.712757	0.675553	1.30251	0.252232	-0.181092	0.18128	0.239	0.246	0.002834	0.002834	0.290316	0.293171	3.07974	2.32311	16.0453	7.97268	0.000588	0.000588	0.011267	0.00983	0.000634	0.000661	2.45212	1.7327	10.7249	4.49818	0.000948	0.00098	0.008636	0.007104	0.001022	0.001079	0.17827	0.00414199	-0.533586	-0.765824	0.002948
29	3	3.05	3.40254	2.42887	19.5938	8.41629	0.00074	0.00074	0.014017	0.012072	0.000772	0.000803	0.785668	0.728214	1.4206	0.353539	-0.213971	0.242408	0.169	0.204	0.002968	0.002892	0.275444	0.280442	2.8502	2.29697	15.132	7.94502	0.000628	0.000628	0.011234	0.009824	0.000649	0.000676	2.37952	1.75259	10.5015	4.5017	0.00096	0.001012	0.008718	0.007302	0.001021	0.001079	0.562638	0.533488	-0.532887	-0.774906	0.00298
30	0	0	2.31898	2.22521	10.9774	9.9341	0.000776	0.000776	0.013306	0.012827	0.000802	0.000809	0.665946	0.668417	1.36311	0.373079	-0.047129	0.401602	0.291	0.291	0.002976	0.003005	0.289307	0.288457	2.14721	2.08798	9.22253	8.5188	0.000628	0.000652	0.011161	0.010893	0.000667	0.000673	1.36441	1.29215	4.59446	4.14899	0.001036	0.001036	0.008265	0.008029	0.001071	0.001082	0.195583	0.259078	-0.524614	-0.661012	0.002292
30	1	1.02	1.97755	2.46797	12.1172	13.9014	0.000764	0.00076	0.0134	0.012872	0.000789	0.000796	0.69195	0.697249	1.35272	0.452931	-0.131865	0.48111	0.261	0.261	0.003054	0.003048	0.303935	0.301092	1.83147	2.28667	10.0126	11.7899	0.000636	0.000636	0.011264	0.010965	0.000649	0.000657	1.10033	1.33046	3.89927	5.02387	0.001056	0.001056	0.008523	0.008257	0.001062	0.001073	0.1247	0.199354	-0.3689	-0.90058	0.002224
30	2
30	3
32	0	0	2.53932	2.28858	14.2831	9.48405	0.00076	0.00076	0.013964	0.012574	0.000788	0.000806	0.756732	0.77813	1.59651	0.551178	0.376575	0.633035	0.236	0.255	0.003007	0.003037	0.275975	0.272072	2.25045	2.1477	11.1767	8.33939	0.000616	0.000644	0.012218	0.011227	0.000659	0.000677	1.47449	1.39571	5.93181	4.3756	0.000976	0.000976	0.00827	0.007426	0.001039	0.001072	0.557586	0.558778	-0.352592	-0.727235	0.001928
32	1	1.01	2.66297	2.36032	16.3177	9.96971	0.00078	0.00078	0.014171	0.012624	0.0008	0.000822	0.72559	0.758991	1.55651	0.478956	0.811255	0.586652	0.241	0.241	0.003012	0.003133	0.279465	0.274397	2.35813	2.20532	12.6171	8.69622	0.000632	0.00064	0.01191	0.010752	0.00067	0.000691	1.51536	1.47102	6.61014	4.81722	0.001004	0.001004	0.008291	0.007315	0.00106	0.001098	0.765084	0.601604	-0.205639	-0.847909	0.001876
32	2	1.99	2.71426	2.46545	17.0243	10.7307	0.000776	0.000776	0.013512	0.011942	0.000805	0.000831	0.849268	0.854187	1.7645	0.725715	0.796962	0.798233	0.204	0.225	0.003098	0.003159	0.268167	0.267012	2.34939	2.30233	13.2339	9.56708	0.00068	0.000672	0.011636	0.010575	0.000678	0.000701	1.58007	1.51692	6.58562	4.90495	0.001036	0.001036	0.00791	0.007005	0.001056	0.001102	1.10246	1.16137	-0.201244	-0.899265	0.002972
32	3	3.45	2.78312	2.38983	15.1266	9.352	0.000768	0.000788	0.013814	0.01215	0.000792	0.000822	0.762221	0.762466	1.60811	0.55394	0.769294	0.612016	0.247	0.247	0.003054	0.00307	0.267599	0.269373	2.43236	2.22243	11.716	8.24752	0.00066	0.00066	0.011983	0.010776	0.000668	0.000693	1.77807	1.56875	7.51394	4.82537	0.000972	0.001016	0.008556	0.007302	0.00104	0.001093	0.855583	0.661626	-0.263864	-0.837633	0.002936
34	0	0	2.6912	2.96447	15.9871	16.2475	0.000764	0.000764	0.016089	0.015692	0.000766	0.000771	0.607318	0.603851	1.22251	0.174654	-0.292631	0.158142	0.289	0.289	0.002701	0.002712	0.309786	0.308855	2.21877	2.52467	11.327	12.3373	0.0006	0.0006	0.012375	0.01217	0.000627	0.000631	1.42659	1.57587	5.46328	5.87001	0.000984	0.000984	0.009028	0.008822	0.00104	0.001049	-0.489497	-0.502621	-0.444996	-0.859795	0.00296
34	1	1	2.38493	2.82914	14.4844	16.1188	0.00076	0.00076	0.015523	0.01528	0.000784	0.000788	0.638384	0.624333	1.18402	0.187419	-0.493224	0.159644	0.273	0.273	0.002785	0.002777	0.304336	0.30456	1.88096	2.32639	9.54429	11.6054	0.00064	0.00064	0.011783	0.011651	0.000645	0.000648	1.35834	1.53378	5.29712	5.91185	0.000972	0.000972	0.009257	0.008988	0.001062	0.001069	-0.262937	-0.242222	-0.374749	-0.800519	0.00214
34	2	1.99	2.30913	2.92181	15.3674	17.7634	0.000772	0.000772	0.015874	0.015714	0.000779	0.000784	0.660392	0.645982	1.15861	0.30157	-0.207429	0.2755	0.274	0.274	0.002831	0.002821	0.312175	0.312577	1.77441	2.37826	9.86417	12.7817	0.00064	0.00064	0.012339	0.01222	0.000637	0.000641	1.30074	1.51628	4.99653	5.83619	0.001016	0.001016	0.009132	0.009027	0.001057	0.001067	-0.277104	-0.192027	-0.494927	-0.541255	0.002228
34	3	3.3	2.43971	2.82686	13.5049	14.7979	0.000752	0.000788	0.014884	0.014755	0.000788	0.000794	0.702501	0.654526	1.25458	0.361392	-0.197399	0.265479	0.25	0.259	0.002813	0.002768	0.29602	0.301689	1.96703	2.37397	9.26058	11.0569	0.000648	0.000648	0.011389	0.011459	0.000651	0.000654	1.56466	1.68284	6.17456	6.40258	0.001032	0.00104	0.00894	0.008663	0.00106	0.001077	0.0878492	0.0961784	-0.402428	-0.691866	0.002224
35	0	0	2.4944	2.5436	12.1968	9.93673	0.000764	0.000772	0.013646	0.012686	0.000806	0.000821	0.740275	0.717223	1.48241	0.387934	-0.000202	0.370285	0.208	0.249	0.002786	0.002792	0.274114	0.275951	2.08845	2.29845	9.07462	8.56542	0.000664	0.000664	0.010773	0.010429	0.000681	0.000693	1.57491	1.64424	5.77489	4.72249	0.001044	0.001044	0.008327	0.007751	0.001076	0.0011	0.601383	0.707069	-0.370735	-0.788463	0.002844
35	1	0.98	2.7012	2.54882	12.7467	9.21726	0.000772	0.000772	0.01356	0.012519	0.000807	0.000824	0.767129	0.74412	1.60126	0.434861	-0.035933	0.425386	0.253	0.244	0.002761	0.002768	0.269839	0.270943	2.29702	2.33078	9.57731	7.97702	0.000652	0.00066	0.011024	0.010408	0.000682	0.000697	1.72857	1.73403	6.5459	4.96999	0.001016	0.001016	0.008416	0.007618	0.001072	0.001101	0.7275	0.692837	-0.31423	-0.77992	0.002908
35	2
35	3
38	0	0	2.3884	2.8206	17.9333	17.1579	0.00078	0.000792	0.017385	0.016384	0.000813	0.000822	0.857858	0.855733	2.80954	0.924607	1.47625	0.981204	0.271	0.238	0.003144	0.003161	0.270394	0.27109	1.99792	2.51584	12.8702	14.1249	0.000672	0.000672	0.01423	0.013699	0.000688	0.000696	1.30228	1.44506	5.54511	5.61608	0.00098	0.00102	0.009287	0.008794	0.001059	0.001077	0.76597	0.853844	-0.335179	-0.849691	0.002072
38	1	0.95	2.94114	3.12324	21.4788	17.8279	0.000788	0.000788	0.017226	0.016159	0.000811	0.000822	0.845317	0.846602	2.70299	0.885517	1.30923	0.950051	0.309	0.245	0.003132	0.003212	0.271352	0.271516	2.41325	2.77348	15.6134	14.8812	0.000684	0.00068	0.014914	0.014131	0.000685	0.000694	1.5545	1.68989	6.60621	6.44875	0.001008	0.001008	0.009149	0.008651	0.001057	0.001079	0.7097	0.71572	-0.19023	-0.75392	0.001864
38	2
38	3	2.93	2.8293	2.91315	16.8103	14.3478	0.000796	0.000796	0.016072	0.015055	0.000832	0.000843	0.798949	0.804797	2.74402	0.733358	1.28567	0.803847	0.247	0.261	0.00314	0.003213	0.26874	0.26889	2.3338	2.5641	12.0495	11.7254	0.00068	0.00068	0.013648	0.012912	0.000703	0.000713	1.68172	1.78268	6.89184	6.44059	0.001032	0.001056	0.008961	0.00847	0.001088	0.00111	0.817064	1.04479	-0.30243	-0.738689	0.0022
40	0	0	3.84263	2.62242	31.8576	12.1574	0.000768	0.000788	0.019487	0.017119	0.000788	0.000805	0.664278	0.693511	1.31706	0.74019	1.38943	0.798265	0.305	0.28	0.00349	0.003453	0.301383	0.293992	2.90287	2.29984	23.5323	10.2754	0.000648	0.000648	0.01711	0.015371	0.000655	0.000671	1.63333	1.2824	6.491	3.71898	0.001004	0.001004	0.009619	0.008539	0.001048	0.001081	0.00633048	-0.185574	0.208921	-0.590959	0.001504
40	1	1.02	3.60522	2.73315	31.6237	13.5704	0.00078	0.00078	0.018908	0.016374	0.000797	0.000818	0.73174	0.729245	1.5019	0.948116	0.431954	0.951056	0.309	0.315	0.003373	0.003309	0.293109	0.286774	2.7146	2.44184	22.5486	11.4751	0.00066	0.00066	0.016413	0.014624	0.000665	0.000684	1.55514	1.34992	6.77332	4.61972	0.001016	0.001016	0.00928	0.008156	0.001053	0.001094	0.0222618	0.213745	0.240757	-0.481927	0.001456
40	2	2.05	3.7392	2.68163	32.4477	12.4089	0.00076	0.000772	0.018529	0.015738	0.000792	0.000815	0.651874	0.656879	1.3567	0.655963	0.404247	0.66749	0.264	0.255	0.003389	0.003347	0.288082	0.281878	3.06261	2.50904	24.7326	11.1402	0.000648	0.000648	0.016235	0.014184	0.000663	0.000684	1.62364	1.36915	7.18785	4.30532	0.001008	0.001044	0.009283	0.007876	0.001041	0.001087	0.209423	0.0269689	0.195357	-0.608484	0.001552
40	3	3.16	3.87043	2.4845	32.0338	10.3405	0.000784	0.000784	0.018107	0.015181	0.0008	0.000827	0.7078	0.697839	1.6827	0.794449	0.244045	0.769804	0.258	0.258	0.003548	0.003511	0.281592	0.274944	3.34376	2.3792	26.584	9.56812	0.000664	0.000664	0.015837	0.013609	0.000673	0.000697	1.85248	1.39006	8.38792	4.11267	0.001	0.001	0.009445	0.007942	0.001046	0.001097	0.471733	0.447872	0.14553	-0.651593	0.001628
41	0	0	2.49604	2.48497	13.7571	11.1915	0.000792	0.000792	0.014214	0.013408	0.0008	0.000813	0.630552	0.616545	1.81555	0.368153	-0.173165	0.352459	0.331	0.331	0.002994	0.002998	0.297025	0.295772	2.15011	2.25529	10.5994	9.48985	0.000644	0.000644	0.011422	0.010989	0.000664	0.000675	1.4764	1.50266	6.11956	5.21212	0.00104	0.001064	0.008844	0.008369	0.001074	0.001095	-0.0483776	0.0323545	-0.730415	-0.38324	0.002856
41	1	1	2.70957	2.6654	16.014	12.3242	0.0008	0.0008	0.014603	0.013691	0.000828	0.000842	0.712562	0.702548	2.09439	0.46007	-0.116718	0.465723	0.246	0.246	0.003078	0.003069	0.28593	0.283977	2.12736	2.296	11.1113	9.88005	0.000668	0.00072	0.011686	0.011189	0.000694	0.000706	1.63546	1.66707	6.97911	5.90318	0.00108	0.001104	0.008971	0.00844	0.001104	0.001126	0.729542	0.75568	-0.62177	-0.393573	0.002352
41	2
41	3
43	0	0	3.07058	3.05401	21.6081	16.869	0.000772	0.000772	0.016283	0.015454	0.000771	0.000781	0.57459	0.56217	1.57322	0.432438	-0.452432	0.443427	0.311	0.311	0.003081	0.003076	0.311308	0.309787	2.54327	2.72117	15.782	13.9021	0.000628	0.000628	0.013713	0.013169	0.000633	0.000642	1.6294	1.67441	7.39305	6.56124	0.000996	0.000996	0.009749	0.009141	0.001038	0.001054	-0.54852	-0.441246	-0.164682	-0.932236	0.00204
43	1	1.01	2.60676	2.74187	14.4241	13.1838	0.000748	0.000764	0.014948	0.01417	0.000783	0.000795	0.620095	0.592595	1.72197	0.392436	-0.013764	0.401419	0.296	0.296	0.002993	0.002969	0.291904	0.293467	2.27799	2.49863	10.7184	10.905	0.000608	0.000628	0.012217	0.011884	0.00065	0.00066	1.5797	1.69089	7.12381	6.65706	0.00102	0.00102	0.009187	0.0088	0.001042	0.001063	-0.20261	-0.194555	-0.043901	-0.95266	1.6e-05
43	2	1.97	2.50919	3.16997	18.2948	18.771	0.000772	0.000772	0.016264	0.015329	0.000786	0.000797	0.674842	0.645519	1.66008	0.481296	-0.125833	0.495063	0.289	0.289	0.003022	0.003057	0.29708	0.297817	1.94193	2.73151	11.9997	14.8256	0.000632	0.000644	0.013112	0.01283	0.000651	0.000661	1.3725	1.7303	5.92234	7.27145	0.001016	0.001064	0.009149	0.008768	0.00105	0.00107	-0.146076	-0.0122171	0.055799	-0.933732	0.001904
43	3	3.53	2.84254	3.00698	18.4043	15.5121	0.000756	0.000756	0.016064	0.014712	0.000783	0.000796	0.603093	0.570145	1.39002	0.332892	-0.323301	0.319562	0.313	0.313	0.003025	0.003025	0.301249	0.301749	2.30351	2.68684	12.9267	12.9114	0.000648	0.000648	0.012909	0.012304	0.000646	0.000658	1.65762	1.7788	7.28605	6.81935	0.000968	0.000968	0.009595	0.00876	0.001046	0.001071	-0.450481	-0.398324	-0.076176	-0.928883	0.002108
44	0	0	2.2535	2.26347	14.3572	13.2228	0.000816	0.000816	0.013009	0.012678	0.000817	0.000823	0.694444	0.700376	2.02491	0.699794	0.891878	0.730569	0.292	0.257	0.00316	0.003169	0.291663	0.290579	2.05823	2.09439	11.7598	11.0804	0.00068	0.00068	0.011791	0.011551	0.000679	0.000684	1.20368	1.20243	4.92937	4.73401	0.001036	0.001036	0.007976	0.007746	0.001086	0.001095	0.686221	0.775912	-0.58784	-0.412036	0.002192
44	1	0.98	2.55338	2.53205	12.4476	11.7501	0.000792	0.000812	0.012764	0.012002	0.000824	0.000835	0.617094	0.630394	1.93129	0.549562	1.57726	0.616559	0.286	0.254	0.003109	0.003166	0.288659	0.288052	2.36052	2.34563	10.2929	9.80019	0.000676	0.000676	0.011382	0.010982	0.000685	0.000695	1.44934	1.49123	5.65538	5.7552	0.001068	0.001068	0.008203	0.007789	0.001097	0.001113	0.698113	0.552775	-0.438282	-0.643974	0.002224
44	2	1.95	2.41831	2.52282	14.5747	13.5116	0.00084	0.00084	0.013396	0.012668	0.000837	0.000848	0.757723	0.767769	2.10397	0.787904	1.63897	0.846163	0.259	0.247	0.003183	0.003208	0.280603	0.279669	2.14834	2.288	11.5519	11.2148	0.000716	0.000716	0.011689	0.011291	0.000701	0.000712	1.40067	1.47411	5.93671	5.84991	0.001084	0.001096	0.008395	0.00795	0.001103	0.00112	1.17335	1.32724	-0.391299	-0.661168	0.002196
44	3	3.07	2.81072	2.79827	19.6708	15.2931	0.000856	0.000856	0.014063	0.013124	0.000855	0.000871	0.816969	0.807632	2.28534	0.940795	0.990389	0.949148	0.234	0.234	0.003229	0.003267	0.264457	0.26552	2.20933	2.43503	14.495	12.8672	0.000716	0.000716	0.012571	0.011898	0.000727	0.00074	1.68526	1.65566	7.63931	6.24214	0.001076	0.001076	0.008415	0.007771	0.001111	0.001137	1.57234	1.84018	-0.265856	-0.727098	0.001996
45	0	0	2.76968	2.87609	20.1257	17.0765	0.000764	0.000764	0.016855	0.015942	0.000793	0.000802	0.725165	0.708911	1.80131	0.552029	0.255989	0.55295	0.261	0.261	0.003097	0.003082	0.28848	0.289381	2.20965	2.46597	14.2264	13.4634	0.000656	0.000672	0.013488	0.013026	0.000663	0.000671	1.33123	1.36818	5.34697	4.97409	0.000972	0.000972	0.009197	0.008573	0.001053	0.001071	0.079547	0.213979	-0.121363	-0.942735	0.002928
45	1	1	2.6097	2.68953	15.7747	14.3938	0.000768	0.000768	0.015648	0.015034	0.000792	0.0008	0.688843	0.655573	1.8796	0.469432	-0.304391	0.436339	0.294	0.272	0.002848	0.002805	0.285928	0.288504	2.15756	2.30142	10.8984	10.7306	0.000644	0.000644	0.012673	0.012415	0.000663	0.000669	1.30084	1.33741	5.32886	5.07084	0.000984	0.000984	0.008975	0.008446	0.001053	0.001071	0.0284069	0.109152	-0.094316	-0.988229	1.2e-05
45	2	2.01	2.26074	2.81278	15.4856	16.5093	0.000764	0.000764	0.015606	0.014859	0.000787	0.000797	0.774257	0.739291	1.89612	0.671119	-0.126415	0.606062	0.267	0.267	0.002978	0.002919	0.2859	0.287814	1.90902	2.4834	11.2767	13.2189	0.00064	0.00064	0.012875	0.012451	0.000659	0.000666	1.16403	1.38837	4.73277	5.49319	0.001004	0.001004	0.009181	0.00859	0.001045	0.001064	0.154519	0.384043	-0.127682	-0.966585	0.002948
45	3	3.12	2.92053	3.08634	21.9118	18.6093	0.000768	0.000768	0.01557	0.014839	0.00079	0.0008	0.754642	0.7206	1.85911	0.607185	0.056997	0.549019	0.237	0.237	0.003096	0.002984	0.293401	0.296241	2.2691	2.60193	15.593	14.6738	0.000644	0.000644	0.012898	0.01253	0.000658	0.000665	1.5414	1.58574	6.41767	5.99733	0.00098	0.000992	0.009053	0.008373	0.001053	0.001074	0.24086	0.420542	-0.175301	-0.854514	0.002964
47	0	0	4.05589	2.85636	28.0094	12.0256	0.00078	0.00078	0.017935	0.015836	0.000788	0.000806	0.629873	0.639259	0.96431	0.497197	0.226021	0.517663	0.298	0.298	0.003316	0.003357	0.315734	0.309708	3.38005	2.65436	23.3539	11.3484	0.000644	0.000644	0.014974	0.013437	0.000648	0.000665	1.96484	1.59038	7.59466	4.25733	0.001008	0.00102	0.009025	0.007922	0.001063	0.0011	-0.228357	-0.272815	-0.534176	-0.51278	0.00288
47	1	0.98	3.48264	2.72492	23.4834	12.344	0.000776	0.000776	0.015066	0.013302	0.0008	0.000822	0.724958	0.725788	1.3	0.629308	0.37825	0.686852	0.292	0.285	0.003242	0.003367	0.305859	0.302792	2.92324	2.53054	19.4491	11.4133	0.00068	0.00068	0.013185	0.01202	0.00066	0.00068	1.83653	1.55444	7.07353	4.65099	0.001044	0.001044	0.008316	0.00741	0.001074	0.001115	0.236137	0.241685	-0.441386	-0.747528	0.002972
47	2	1.95	3.67949	2.67922	26.1887	11.7139	0.00078	0.000804	0.015993	0.013855	0.00079	0.000815	0.698383	0.69636	1.28233	0.665448	0.435887	0.692943	0.281	0.301	0.003326	0.003272	0.311053	0.307503	3.0402	2.49846	21.0506	10.9334	0.00066	0.000652	0.013617	0.012167	0.000651	0.000674	1.99507	1.57981	8.35676	4.61178	0.000992	0.001048	0.009074	0.007727	0.00106	0.001109	0.167901	0.135214	-0.646908	-0.429657	0.002952
47	3	3.03	3.83103	2.69876	28.6811	10.9548	0.000776	0.000776	0.016264	0.014029	0.000787	0.000815	0.69725	0.708732	1.40527	0.655283	0.531842	0.679659	0.287	0.287	0.003266	0.00331	0.300127	0.294896	3.13824	2.54105	22.0347	10.2841	0.000652	0.000668	0.013523	0.011888	0.000653	0.000679	2.18336	1.75301	10.66	5.226	0.000988	0.001036	0.009087	0.007705	0.001048	0.001099	0.177108	0.12508	-0.492735	-0.744423	0.002932
48	0	0	3.1213	2.66913	16.8417	11.2357	0.00076	0.00076	0.015209	0.013864	0.000783	0.000797	0.627221	0.646944	1.37231	0.268002	0.05784	0.338309	0.29	0.299	0.003052	0.003113	0.301319	0.298507	2.76638	2.48269	13.9079	10.0708	0.00062	0.000656	0.012382	0.011586	0.000647	0.000662	2.02446	1.7935	8.01189	5.69041	0.000984	0.001016	0.008892	0.008109	0.001051	0.001076	-0.165362	-0.242302	-0.858075	-0.242525	0.002964
48	1	0.99	2.86515	2.58776	11.5956	9.20501	0.000764	0.000764	0.014442	0.013443	0.000785	0.000799	0.565939	0.579498	1.54796	0.180628	0.139642	0.24553	0.316	0.3	0.002839	0.002842	0.293883	0.291186	2.60411	2.39034	9.62647	7.86509	0.000632	0.000628	0.011647	0.010962	0.000652	0.000665	1.94244	1.84576	6.76491	5.81697	0.000992	0.000992	0.00864	0.008039	0.001058	0.00108	-0.155395	-0.336466	-0.781476	-0.348164	0.00294
48	2	2.07	3.15905	2.7754	16.9081	11.2974	0.000788	0.000788	0.01441	0.013148	0.000794	0.00081	0.639494	0.654087	1.51305	0.261401	0.215287	0.320675	0.281	0.281	0.003003	0.00305	0.289196	0.286795	2.78198	2.5647	13.4215	9.88469	0.000628	0.000628	0.012142	0.011171	0.000661	0.000677	2.04498	1.94406	8.83873	6.50677	0.001032	0.001032	0.008952	0.008196	0.001061	0.001088	0.283287	0.152089	-0.759299	-0.313321	0.002988
48	3	3.18	3.27233	2.72508	17.7838	10.8884	0.000764	0.000764	0.014477	0.012847	0.00079	0.000811	0.68042	0.691152	1.4709	0.359218	0.226641	0.407741	0.277	0.277	0.003097	0.003042	0.295756	0.292958	2.83969	2.52095	14.5583	9.81191	0.00066	0.00066	0.012102	0.011115	0.000657	0.000676	2.24581	1.95114	9.29018	6.18332	0.001012	0.001012	0.009013	0.007963	0.001059	0.001094	0.202266	0.071782	-0.733572	-0.515205	0.002976
49	0	0	3.1527	2.03227	23.6747	5.76703	0.000732	0.000732	0.01891	0.015962	0.000754	0.000776	0.576391	0.649306	1.58422	0.198395	0.979065	0.334988	0.328	0.248	0.002908	0.002965	0.298112	0.286329	2.4312	1.82669	15.9822	5.06436	0.000596	0.0006	0.014845	0.012953	0.000624	0.000648	1.4986	1.19771	5.76906	2.0827	0.000952	0.000984	0.009951	0.008458	0.001007	0.001048	-0.236878	-1.0119	-0.284624	-0.717607	0.001844
49	1	1	2.92161	2.1696	21.1047	7.3698	0.000732	0.000732	0.016833	0.014399	0.000752	0.000776	0.636794	0.702827	1.71302	0.33293	0.940195	0.470653	0.3	0.218	0.002847	0.002885	0.298121	0.285105	2.47236	2.02896	15.4975	6.64839	0.000592	0.000592	0.013944	0.012083	0.000622	0.000647	1.49292	1.35025	6.38054	3.2832	0.000988	0.000988	0.009298	0.007988	0.001006	0.00105	0.0920745	-0.64015	-0.281198	-0.754698	0.002016
49	2	1.99	3.1574	1.86412	19.1584	4.88978	0.00074	0.00074	0.016936	0.013989	0.000764	0.000794	0.486292	0.600219	1.61684	0.052173	1.16946	0.249547	0.353	0.284	0.002815	0.002814	0.305112	0.288369	2.56757	1.68479	13.0243	4.0857	0.000596	0.000596	0.013675	0.011597	0.00063	0.000661	1.74135	1.20419	7.33534	2.30372	0.000992	0.000992	0.0095	0.007932	0.00103	0.00108	-0.224847	-1.12998	-0.231647	-0.751989	0.002028
49	3	3.12	2.71541	1.9734	12.8376	5.50812	0.00074	0.000728	0.015447	0.013195	0.000764	0.000792	0.469465	0.594432	1.77726	0.0139	1.1383	0.183569	0.343	0.244	0.002765	0.002827	0.304457	0.283328	2.408	1.82468	9.84004	4.69887	0.000604	0.000604	0.01291	0.01114	0.000628	0.00066	1.5492	1.39239	5.57814	3.27915	0.000976	0.000976	0.008716	0.007574	0.001035	0.001079	-0.0367532	-1.04228	-0.28262	-0.800802	0.002044
50	0	0	3.27733	2.33751	21.0503	9.43481	0.000756	0.000756	0.015745	0.013333	0.000787	0.000814	0.729905	0.753931	2.16567	0.514946	0.254923	0.614333	0.254	0.254	0.00302	0.00316	0.279511	0.273354	2.67189	2.14116	16.0386	8.49853	0.000632	0.000652	0.013448	0.011759	0.000661	0.000686	1.86921	1.4018	7.02056	3.59736	0.001012	0.001012	0.009165	0.007891	0.001034	0.001082	0.485157	0.276643	-0.143105	-0.744658	0.001732
50	1	1.03	2.62552	2.04151	14.5518	7.36276	0.00076	0.000776	0.014378	0.012079	0.000786	0.00082	0.698508	0.746621	2.16279	0.478196	0.763586	0.615578	0.243	0.218	0.002858	0.003114	0.275572	0.267678	2.40464	1.98016	11.701	6.7079	0.000624	0.000636	0.01218	0.010531	0.00066	0.000692	1.73404	1.35483	7.17335	3.792	0.000972	0.001012	0.008518	0.007113	0.001033	0.00109	0.905852	0.37928	-0.061394	-0.859438	0.001636
50	2	2.01	3.40889	2.29245	21.7672	8.84966	0.000776	0.000776	0.015121	0.012772	0.000789	0.000823	0.791129	0.798544	2.23151	0.636548	0.525873	0.71761	0.244	0.244	0.00311	0.003191	0.271971	0.26785	2.91821	2.1645	17.4721	8.13553	0.000648	0.000648	0.01284	0.011077	0.000664	0.000696	2.12175	1.46881	8.61905	3.95639	0.000968	0.000988	0.009103	0.007482	0.001026	0.00109	0.831537	0.673526	-0.103369	-0.779601	0.001664
50	3
51	0	0	3.86288	3.08499	25.4019	14.1613	0.000728	0.000728	0.017904	0.016019	0.000742	0.000757	0.653597	0.634252	0.826218	0.51806	-0.352462	0.515927	0.323	0.299	0.002936	0.002977	0.337573	0.335299	3.05074	2.82589	19.4607	13.123	0.000584	0.000584	0.014039	0.012841	0.000597	0.000613	2.07469	1.78639	8.07576	5.23061	0.000952	0.001024	0.009353	0.008298	0.001025	0.001056	-0.979115	-1.01383	-0.537505	-0.601693	0.002916
51	1	0.98	3.53628	2.90699	21.2349	12.5124	0.000748	0.000748	0.016643	0.014744	0.000761	0.00078	0.670404	0.636609	0.907772	0.438998	-0.239288	0.412675	0.282	0.276	0.003001	0.002951	0.319741	0.319719	2.99097	2.75613	17.6722	12.0684	0.000624	0.000624	0.013318	0.012135	0.000618	0.000636	2.08391	1.77147	7.87236	5.09059	0.000996	0.001028	0.008676	0.00777	0.001037	0.001076	-0.442974	-0.468002	-0.369969	-0.897253	0.002964
51	2	1.93	3.41595	2.91102	21.0975	12.961	0.000756	0.000756	0.015728	0.014078	0.000763	0.000782	0.69236	0.652683	1.10601	0.512917	-0.284421	0.46715	0.272	0.27	0.003029	0.002899	0.317519	0.317698	2.82948	2.70799	16.1901	11.8245	0.000592	0.000592	0.012614	0.011471	0.00062	0.000638	2.06941	1.82054	8.54565	5.72946	0.000976	0.00106	0.008819	0.007871	0.001038	0.001075	-0.278239	-0.23577	-0.439535	-0.817653	0.00298
51	3
54	0	0	2.88069	2.37058	17.5148	9.33674	0.00076	0.00076	0.015932	0.014281	0.000765	0.000784	0.740443	0.752857	1.73649	0.536101	0.074461	0.596806	0.273	0.234	0.002891	0.002983	0.278235	0.274077	2.50112	2.25079	14.0016	8.67189	0.000628	0.000628	0.013757	0.012423	0.000641	0.000659	1.6879	1.43096	6.14894	3.68197	0.000956	0.000956	0.009111	0.008055	0.001003	0.001038	0.378268	0.127885	-0.35104	-0.750379	0.002068
54	1	1.39	3.19797	2.56083	22.5373	10.479	0.000748	0.000756	0.017414	0.014917	0.00076	0.000783	0.753232	0.761318	1.65511	0.544332	0.302549	0.598109	0.269	0.253	0.002897	0.002994	0.281167	0.276993	2.55606	2.3708	16.34	9.43403	0.000644	0.000644	0.014611	0.013048	0.000638	0.000659	1.8979	1.61527	7.57605	4.53325	0.000928	0.000964	0.00936	0.007997	0.000994	0.001038	0.212721	-0.0410189	-0.137186	-0.905307	0.001848
54	2	2.72	3.18613	2.41581	21.0239	9.47618	0.000744	0.000744	0.016634	0.014459	0.000758	0.000783	0.819936	0.80565	1.75352	0.777086	0.383378	0.758943	0.279	0.24	0.002988	0.003013	0.277188	0.275614	2.65674	2.26147	16.2601	8.70043	0.000624	0.000636	0.014025	0.012292	0.000636	0.000658	1.96734	1.51827	7.80739	3.96851	0.000928	0.000992	0.009587	0.008116	0.000987	0.001036	0.31175	0.180936	-0.296701	-0.772292	0.002108
54	3	3.22	3.0897	2.47315	21.1006	9.979	0.000744	0.000756	0.015966	0.014137	0.000762	0.000786	0.854487	0.831388	1.99957	0.889019	0.260914	0.838678	0.272	0.233	0.002964	0.003008	0.274497	0.271925	2.55035	2.31598	16.1047	9.15662	0.000624	0.000624	0.014046	0.01231	0.00064	0.000661	1.9469	1.56462	7.8022	4.22994	0.000976	0.000964	0.00916	0.007912	0.000992	0.001038	0.512423	0.395608	-0.356197	-0.686084	0.001996
55	0	0	2.99055	2.96187	23.1917	20.8134	0.000788	0.000788	0.018191	0.017779	0.000788	0.000792	0.68086	0.676514	1.41324	0.585555	0.096896	0.596135	0.268	0.268	0.003164	0.003125	0.298033	0.297955	2.45951	2.50533	17.2404	16.0108	0.00064	0.00064	0.014885	0.014678	0.000655	0.000658	1.32912	1.3082	5.35165	5.06419	0.000996	0.00102	0.009415	0.009233	0.001049	0.001055	-0.102254	0.100992	-0.519466	-0.58094	0.0029
55	1	0.98	2.72754	3.36587	23.2484	24.6409	0.00078	0.00078	0.017742	0.017071	0.000798	0.000805	0.736131	0.72609	1.72628	0.62144	1.08441	0.648939	0.303	0.303	0.003045	0.003059	0.290178	0.291731	2.11607	2.8392	16.009	19.0757	0.000652	0.000652	0.014643	0.01426	0.000665	0.00067	1.46055	1.63034	6.10716	6.87059	0.001	0.001016	0.009622	0.009213	0.001053	0.001066	-0.0756503	0.166694	-0.32115	-0.822378	0.00214
55	2	2.02	3.17559	3.34197	26.048	23.337	0.000784	0.000784	0.017705	0.017037	0.000806	0.000812	0.781233	0.755759	1.76992	0.763325	0.884019	0.766371	0.273	0.271	0.003095	0.003146	0.283622	0.286758	2.52742	2.82465	19.1025	18.4125	0.00068	0.00068	0.014602	0.014419	0.000676	0.00068	1.61631	1.64262	7.02467	6.74678	0.001	0.001	0.009523	0.009119	0.001061	0.001075	0.212082	0.526583	-0.307064	-0.841852	0.00296
55	3	2.97	3.21161	3.47905	25.965	23.6418	0.000792	0.000804	0.017624	0.016974	0.000803	0.000811	0.780503	0.760355	1.70609	0.721856	1.12275	0.750391	0.266	0.266	0.003179	0.00315	0.290791	0.293699	2.51093	2.9493	18.6618	18.7663	0.000672	0.000672	0.014388	0.014076	0.00067	0.000676	1.81706	1.88124	8.1628	8.02083	0.001	0.001024	0.009862	0.00932	0.001061	0.001077	0.300548	0.511978	-0.257079	-0.850749	0.002296
58	0	0	3.29976	3.00757	20.0616	14.6287	0.00074	0.000748	0.016411	0.015272	0.000765	0.000776	0.650421	0.637674	1.36439	0.324614	0.013485	0.313858	0.264	0.264	0.002702	0.002714	0.302046	0.303004	2.72846	2.66194	14.8452	12.0357	0.000612	0.000612	0.013229	0.012538	0.00063	0.00064	1.91846	1.79447	7.41508	5.94764	0.000988	0.000988	0.009354	0.008636	0.001028	0.001049	-0.317121	-0.378909	-0.305876	-0.745569	0.002964
58	1	0.96	3.25721	3.09818	20.3425	14.9774	0.000748	0.000748	0.016277	0.015502	0.000761	0.00077	0.701544	0.673074	1.50935	0.377077	-0.09442	0.335178	0.253	0.253	0.002847	0.00278	0.297059	0.299401	2.58727	2.70901	14.2908	12.2785	0.0006	0.000596	0.01317	0.012608	0.000628	0.000636	1.93673	1.87067	7.75371	6.2082	0.000976	0.000988	0.00945	0.008868	0.001019	0.00104	-0.232904	-0.176867	-0.285875	-0.831071	0.002924
58	2
58	3
59	0	0	2.8416	2.94123	14.6206	14.7412	0.000764	0.000764	0.016171	0.015802	0.000776	0.000784	0.63583	0.606167	1.2549	0.153379	-0.15201	0.120054	0.275	0.275	0.002726	0.002766	0.293849	0.297851	2.47869	2.60135	11.3395	11.6888	0.000612	0.000652	0.012507	0.012403	0.000639	0.000644	1.55131	1.60208	5.55128	5.83894	0.001008	0.001008	0.009037	0.008737	0.001044	0.00106	-0.28154	-0.263325	-0.817845	0.116087	0.002904
59	1
59	2	1.99	2.83321	2.98049	16.4636	15.9276	0.000784	0.000784	0.01503	0.014775	0.000791	0.0008	0.734966	0.676538	1.52841	0.330335	0.028639	0.251334	0.26	0.26	0.002883	0.002832	0.281408	0.289097	2.34512	2.56215	11.8394	12.2411	0.000636	0.000632	0.012048	0.011823	0.000657	0.000663	1.70938	1.7242	6.98489	6.71505	0.001008	0.001008	0.008951	0.008444	0.001052	0.001074	0.216114	0.373346	-0.575654	-0.568107	0.002944
59	3
61	0	0	2.88755	2.01931	13.3665	6.18871	0.000756	0.000756	0.015406	0.011807	0.000792	0.000847	0.941193	0.915017	2.37112	0.90064	0.549664	0.900145	0.207	0.211	0.003193	0.003382	0.24852	0.250516	2.66602	2.01314	11.3495	6.12437	0.000676	0.000676	0.012778	0.010233	0.000679	0.000726	2.15205	1.44361	8.0171	3.21217	0.000964	0.000984	0.009288	0.007161	0.001021	0.001114	1.35794	1.20448	-0.46271	-0.969606	0.002924
61	1	0.98	2.88243	1.95225	14.1756	5.9993	0.000764	0.000764	0.014762	0.011182	0.000806	0.000863	1.07089	1.04573	2.68249	1.19297	0.706041	1.19726	0.178	0.178	0.003417	0.003555	0.23455	0.235217	2.65599	1.95022	12.1042	5.91624	0.00068	0.000684	0.012357	0.010052	0.000697	0.000747	2.23556	1.44673	8.85891	3.35266	0.00096	0.00096	0.009054	0.006862	0.001027	0.001121	1.98309	1.90294	-0.339007	-1.09507	0.002952
61	2	2.01	3.01826	2.07399	15.5861	6.62473	0.000784	0.000784	0.014666	0.011331	0.000793	0.000849	1.12616	1.07717	2.83843	1.37315	0.673823	1.31079	0.194	0.194	0.00344	0.003509	0.234989	0.236994	2.71794	2.05106	12.9222	6.48112	0.000668	0.000668	0.01287	0.01028	0.000685	0.000733	2.25072	1.512	9.16923	3.60085	0.000932	0.000932	0.009712	0.007186	0.001009	0.001105	1.97343	2.05692	-0.437434	-1.04688	0.002948
61	3	3.05	2.44046	1.84592	10.4669	5.00718	0.000752	0.000752	0.013226	0.010065	0.000806	0.000869	1.12106	1.09004	3.13292	1.49119	1.00463	1.43758	0.145	0.175	0.003424	0.003553	0.223783	0.225094	2.28188	1.85616	8.70928	4.95489	0.000664	0.000664	0.011836	0.009316	0.0007	0.000756	2.08572	1.46118	8.18624	3.13714	0.00092	0.00096	0.008954	0.006761	0.001017	0.001113	2.17473	2.34948	-0.570807	-0.931089	0.002868
62	0	0	2.26563	2.31392	11.2332	9.78317	0.000784	0.000784	0.014217	0.013651	0.000807	0.000817	0.738179	0.740209	2.0289	0.645043	0.143337	0.653449	0.258	0.221	0.002966	0.002963	0.2779	0.275562	2.09179	2.18155	9.21288	8.52115	0.00066	0.00066	0.011764	0.011211	0.000678	0.000687	1.4276	1.45636	5.41203	4.84161	0.00102	0.00104	0.008687	0.008252	0.001065	0.001083	0.749933	0.715867	-0.674591	-0.412293	0.002504
62	1	1.18	2.46707	2.53056	13.9048	12.0012	0.000796	0.000796	0.013884	0.013471	0.000809	0.000819	0.754803	0.737692	2.10404	0.650935	-0.08237	0.623587	0.253	0.253	0.002987	0.00311	0.280889	0.280691	2.15161	2.27432	10.5855	9.80106	0.000664	0.000676	0.011915	0.011369	0.000677	0.000686	1.54819	1.59757	6.4045	5.91961	0.001064	0.001068	0.008782	0.008336	0.001071	0.001092	0.649719	0.837936	-0.593688	-0.584937	0.002424
62	2	2.26	2.2583	2.42427	10.0909	10.1275	0.000832	0.000804	0.012751	0.012317	0.000865	0.000873	0.881681	0.829113	2.42595	0.798392	-0.206701	0.686297	0.201	0.201	0.003313	0.003207	0.246928	0.250791	1.85986	2.07097	7.34535	7.88002	0.000736	0.000736	0.010639	0.010174	0.000742	0.000747	1.54014	1.65982	5.5605	5.74214	0.00108	0.001124	0.008513	0.008244	0.001126	0.001144	1.63937	2.09878	-0.51164	-0.556139	0.002516
62	3	3.2	2.40644	2.37672	10.8275	9.30026	0.000796	0.000796	0.01289	0.012316	0.000819	0.000831	0.830682	0.79877	2.33829	0.753988	-0.088879	0.686985	0.196	0.196	0.003003	0.003	0.261164	0.262915	2.20782	2.20563	8.74913	7.84584	0.000676	0.000676	0.011084	0.010559	0.000693	0.000703	1.66664	1.68921	6.52032	5.82091	0.001044	0.001048	0.008518	0.008081	0.001073	0.001097	1.27065	1.45464	-0.634626	-0.50892	0.002428
63	0	0	3.38865	2.33237	26.6482	10.3014	0.000788	0.000788	0.018027	0.015265	0.000805	0.000828	0.879908	0.892504	2.39817	0.962378	0.65842	1.08358	0.266	0.25	0.003278	0.003327	0.262642	0.257564	2.59688	2.07024	19.0459	8.81766	0.00068	0.00072	0.014188	0.012887	0.000688	0.00071	1.79852	1.40789	8.90203	4.64638	0.00098	0.00098	0.008961	0.007701	0.001039	0.001085	0.94738	0.93401	-0.010998	-0.992869	0.001636
63	1	1	3.51141	2.60984	32.9779	12.9031	0.00078	0.000788	0.017941	0.01524	0.000804	0.000829	0.955871	0.961028	2.50494	1.13461	0.724249	1.25611	0.246	0.248	0.003112	0.003234	0.259564	0.255341	2.43901	2.26053	21.3099	10.7219	0.000692	0.000692	0.014804	0.01294	0.000689	0.000713	1.74493	1.55709	9.32325	5.77107	0.00094	0.00102	0.008934	0.007574	0.001036	0.001087	1.08119	1.17937	0.18541	-0.934034	0.001116
63	2	1.99	3.88857	2.5626	35.6131	12.5436	0.000784	0.000784	0.017312	0.014439	0.000811	0.000838	1.00147	0.992405	2.58231	1.16028	0.68866	1.28299	0.196	0.196	0.003326	0.003338	0.251681	0.249904	2.87649	2.22587	24.1296	10.3242	0.000696	0.000696	0.014592	0.012724	0.000696	0.000721	1.93359	1.55486	10.8661	5.85045	0.000984	0.000984	0.008789	0.007281	0.001041	0.001097	1.4829	1.58988	0.132338	-0.959001	0.001704
63	3	3.1	3.89779	2.65422	36.3603	13.3255	0.00078	0.00078	0.016554	0.013866	0.0008	0.00083	0.960726	0.943642	2.58414	1.02589	0.745184	1.12001	0.247	0.227	0.003253	0.003365	0.250985	0.249833	3.15965	2.4456	27.46	11.8684	0.000696	0.000704	0.013863	0.012161	0.000687	0.000715	2.00557	1.64575	11.6333	6.32093	0.000948	0.00098	0.008724	0.007081	0.001023	0.001086	1.24382	1.24579	0.18712	-0.932641	0.00084
64	0	0	2.24178	2.11475	12.6997	11.1467	0.00074	0.00074	0.01476	0.014256	0.000756	0.000763	0.668263	0.665381	1.69755	0.376101	0.469212	0.400547	0.262	0.262	0.002841	0.002868	0.288034	0.28864	2.00323	1.91221	9.99931	8.98489	0.000604	0.000604	0.012731	0.012305	0.00063	0.000636	1.2619	1.17466	5.13296	4.52185	0.000964	0.000964	0.008857	0.008541	0.001009	0.001022	-0.203654	-0.174829	-0.335165	-0.735055	0.00186
64	1	1.09	2.50847	2.36626	15.6241	13.0699	0.000748	0.000748	0.014778	0.014102	0.000761	0.000771	0.672773	0.663222	1.54001	0.352601	0.240793	0.347555	0.275	0.275	0.003014	0.003034	0.299316	0.300806	2.09474	2.02591	12.1962	10.5555	0.0006	0.00062	0.012282	0.011882	0.00063	0.000637	1.45456	1.34444	5.63617	4.84673	0.001024	0.001024	0.008553	0.008278	0.001022	0.001043	-0.261869	-0.232184	-0.256827	-0.716683	0.001904
64	2	2.01	2.62886	2.48181	16.7555	13.9201	0.000744	0.000744	0.014211	0.013664	0.000764	0.000774	0.71539	0.693115	1.69509	0.394122	0.073182	0.362407	0.274	0.274	0.002821	0.002885	0.287195	0.290093	2.24532	2.17439	12.6475	11.0296	0.000596	0.000596	0.011736	0.011356	0.000636	0.000644	1.59948	1.48268	7.25566	6.03727	0.000984	0.000996	0.008633	0.008137	0.001016	0.001037	-0.111747	-0.0346348	-0.295439	-0.678349	0.00192
64	3
65	0	0	1.78668	1.93547	7.47375	7.94722	0.000864	0.000864	0.012346	0.011624	0.00086	0.000875	0.85824	0.854581	2.3858	0.998034	0.568188	1.03531	0.212	0.271	0.003183	0.003246	0.259007	0.258783	1.67337	1.8276	6.03613	6.69709	0.000716	0.000716	0.011101	0.010578	0.000728	0.000741	1.22395	1.2698	4.33784	4.40133	0.00108	0.00108	0.007957	0.007401	0.001119	0.001143	1.68516	2.22198	-0.897996	-0.172228	0.002888
65	1	0.99	1.7311	1.84497	7.10772	7.12177	0.00084	0.00086	0.011388	0.010551	0.000868	0.000886	0.904	0.889613	2.51723	1.05576	0.466906	1.05207	0.255	0.222	0.003132	0.003209	0.25575	0.256423	1.61288	1.74138	5.64057	6.00068	0.00072	0.00072	0.010336	0.009859	0.000737	0.000753	1.21337	1.22771	4.31215	3.99627	0.001088	0.001088	0.007967	0.007283	0.001127	0.001155	2.08366	2.15768	-0.796734	-0.376072	0.002908
65	2	1.99	1.73685	1.8791	7.78829	7.77516	0.000864	0.000868	0.011498	0.010693	0.000875	0.000896	0.863729	0.839323	2.34059	0.902874	0.237757	0.888716	0.242	0.242	0.003305	0.003343	0.258485	0.259687	1.57954	1.77091	6.22551	6.73067	0.000712	0.000712	0.010487	0.009852	0.000742	0.000759	1.28355	1.25514	4.55778	4.08839	0.001072	0.001108	0.00803	0.007345	0.001134	0.001168	1.97878	2.21399	-0.807767	-0.323079	0.002916
65	3	2.99	1.9378	1.83006	7.71244	6.3472	0.000856	0.000872	0.010543	0.009596	0.000884	0.000911	0.880859	0.872458	2.2834	1.0301	0.483773	1.03982	0.231	0.19	0.003426	0.003519	0.246722	0.24568	1.77944	1.73191	6.34852	5.53938	0.000728	0.000728	0.009745	0.00902	0.000757	0.000781	1.51204	1.37079	5.42811	4.20846	0.001076	0.001076	0.007693	0.006859	0.001137	0.001176	2.54098	2.49018	-0.925008	-0.05756	0.002924
68	0	0	2.79386	2.56862	18.7597	13.8806	0.000776	0.000776	0.01519	0.014628	0.000793	0.000799	0.64921	0.650205	1.2973	0.195042	0.705235	0.228401	0.218	0.238	0.002793	0.00278	0.281064	0.281876	2.10525	2.04026	11.7347	9.56355	0.000644	0.000644	0.011892	0.011426	0.000666	0.000672	1.63649	1.55406	8.2838	6.53521	0.001008	0.001008	0.009474	0.009044	0.001052	0.001066	0.292001	0.29142	-0.234406	-0.704196	0.001972
68	1	1.17	2.46157	2.28219	11.1762	8.91518	0.000752	0.000752	0.012616	0.012133	0.000797	0.000806	0.750192	0.725584	1.5352	0.234342	0.196395	0.2176	0.219	0.219	0.002647	0.002616	0.261102	0.265584	2.03882	1.95268	7.9574	6.84342	0.000672	0.000672	0.009805	0.00938	0.000678	0.000686	1.63458	1.5654	6.95692	5.49581	0.00102	0.00102	0.008478	0.008044	0.001054	0.001073	0.677962	0.634731	0.336756	-0.513293	0.001512
68	2	2.13	2.68198	2.42171	17.8347	12.2482	0.000768	0.000756	0.014299	0.013699	0.000784	0.000792	0.671327	0.654001	1.28189	0.147447	0.307965	0.156388	0.201	0.243	0.002837	0.002826	0.281272	0.284138	2.09167	2.0115	12.2321	9.37375	0.000648	0.000648	0.011129	0.010622	0.000658	0.000665	1.49632	1.40821	6.78716	5.0426	0.000996	0.000996	0.009001	0.008493	0.001042	0.00106	0.172424	0.3159	-0.081154	-0.613995	0.001884
68	3	3.2	2.75498	2.55193	17.1946	13.0774	0.000788	0.000788	0.015621	0.015203	0.000809	0.000815	0.671956	0.654488	1.44091	0.214235	0.292636	0.21383	0.252	0.252	0.002944	0.002904	0.277611	0.280429	2.09661	2.0452	11.0834	9.21251	0.000676	0.000676	0.011534	0.011155	0.000682	0.000687	1.63716	1.53726	7.73955	6.19759	0.001012	0.001012	0.009558	0.009032	0.001068	0.001084	0.354521	0.366791	-0.17407	-0.774504	0.001892
69	0	0	3.01289	3.0998	24.3648	21.4713	0.000736	0.000736	0.020206	0.019782	0.000743	0.000746	0.445878	0.447413	0.6178	0.074759	0.089585	0.077231	0.351	0.313	0.002833	0.002846	0.335733	0.335382	2.14887	2.39531	15.5304	15.0496	0.000592	0.000592	0.016353	0.01605	0.000601	0.000604	1.30858	1.28363	4.51059	4.16223	0.000992	0.000992	0.009249	0.009022	0.001019	0.001026	-1.57926	-1.71845	0.063702	-0.649785	0.001816
69	1	1.09	3.67667	3.73912	30.0727	27.2237	0.000728	0.000728	0.020126	0.019812	0.00075	0.000753	0.409799	0.395502	0.519151	0.063911	-0.151683	0.053547	0.337	0.337	0.002823	0.002843	0.333142	0.334043	2.82314	2.97826	20.1072	19.1296	0.000608	0.000608	0.015948	0.015783	0.000608	0.00061	1.21992	1.29025	4.46894	4.75784	0.000992	0.001028	0.009129	0.008992	0.001031	0.001038	-1.76745	-1.70641	0.304074	-0.575285	0.000788
69	2	2.01	3.3714	3.78189	33.1698	29.8434	0.000744	0.000744	0.02017	0.019769	0.00075	0.000754	0.46734	0.461147	0.712469	0.100379	-0.331384	0.080941	0.312	0.312	0.002956	0.002981	0.329088	0.328024	2.51823	3.08243	21.2739	21.6962	0.0006	0.0006	0.015871	0.015509	0.000609	0.000613	1.30917	1.49339	5.72711	6.42765	0.00098	0.00098	0.009059	0.008829	0.001025	0.001033	-1.41395	-1.404	0.076651	-0.750355	0.00176
69	3	3.08	2.73484	2.80023	22.6074	19.3627	0.000744	0.000744	0.020299	0.019887	0.000749	0.000752	0.430809	0.43137	0.63484	-0.014272	0.276276	-0.000641	0.328	0.344	0.002793	0.002791	0.324706	0.324793	2.18866	2.33452	14.8957	13.8075	0.000608	0.000608	0.015752	0.015457	0.000611	0.000614	1.12675	1.11703	4.33721	3.95667	0.000988	0.000988	0.009018	0.008767	0.001019	0.001028	-1.59895	-1.55683	0.137955	-0.81258	3.6e-05
70	0	0	2.54304	2.43651	15.2155	12.6264	0.000784	0.000784	0.014662	0.013798	0.000818	0.000827	0.893551	0.906097	2.18204	1.13293	0.418515	1.19193	0.262	0.244	0.003186	0.003175	0.276395	0.274256	2.03844	2.05714	11.7054	10.3846	0.00066	0.00066	0.012573	0.012022	0.000688	0.000697	1.5141	1.43417	5.40992	4.66214	0.00106	0.001068	0.008578	0.008179	0.001077	0.001094	0.940353	1.22286	-0.721235	-0.092687	0.002108
70	1	0.99	2.23941	2.53913	13.962	13.6986	0.000784	0.0008	0.012875	0.012225	0.000816	0.000828	0.948825	0.939049	2.46977	1.20264	0.71569	1.20151	0.283	0.283	0.003146	0.003114	0.275906	0.276383	1.87127	2.26675	10.8788	11.7227	0.000656	0.00066	0.011255	0.010817	0.000688	0.000698	1.47333	1.55295	6.02264	5.8421	0.001044	0.001044	0.007839	0.007345	0.001079	0.0011	0.991544	1.36382	-0.54099	-0.694516	0.0029
70	2	2.01	2.71549	2.98694	17.5572	17.2493	0.0008	0.0008	0.014103	0.013325	0.000832	0.000845	0.946197	0.940482	2.37399	1.1221	1.29839	1.16082	0.203	0.204	0.003052	0.003102	0.26601	0.267981	2.0816	2.48094	12.5344	13.6	0.000704	0.00068	0.011756	0.011316	0.000705	0.000715	1.7935	1.87295	7.26411	7.40433	0.001068	0.001084	0.008296	0.007901	0.00109	0.001113	1.43267	1.77511	-0.469439	-0.631538	0.00296
70	3	2.95	2.34115	2.50816	13.32	12.88	0.000788	0.000828	0.013038	0.012327	0.000829	0.000842	0.939813	0.938485	2.40288	1.17556	1.26417	1.21726	0.208	0.228	0.003091	0.003231	0.269319	0.270421	1.88415	2.15306	10.1783	10.6997	0.00068	0.0007	0.011152	0.010753	0.000701	0.000711	1.66171	1.65309	6.25219	5.8484	0.001044	0.001044	0.008462	0.007903	0.001084	0.001108	1.50737	1.73601	-0.53753	-0.674544	0.002964
71	0	0	2.63652	2.58045	21.1663	19.873	0.00074	0.00074	0.02101	0.020585	0.000759	0.000761	0.502011	0.496791	0.81267	-0.005932	-0.042735	-0.004493	0.309	0.319	0.002775	0.002793	0.318335	0.318853	1.72785	1.73429	11.4914	11.1484	0.000624	0.000624	0.015391	0.015248	0.00062	0.000622	1.09088	1.05123	3.50535	3.28482	0.000992	0.000992	0.009722	0.00957	0.001028	0.001032	-1.36577	-1.34947	-0.035226	-0.543667	0.001628
71	1	0.98	2.85824	2.85404	24.8289	23.4205	0.000772	0.000772	0.020275	0.019849	0.000767	0.000769	0.534464	0.529104	0.966732	0.076268	-0.064322	0.075364	0.324	0.324	0.002886	0.002888	0.317581	0.317996	2.00673	2.06456	14.304	14.0998	0.000612	0.000612	0.015134	0.014976	0.000627	0.000629	1.12364	1.10041	4.19558	3.9816	0.001012	0.001012	0.00942	0.009256	0.001038	0.001043	-1.06789	-1.04188	0.087442	-0.626019	0.001568
71	2	1.99	2.44063	2.48104	20.1296	19.4312	0.000768	0.000768	0.020056	0.019586	0.000773	0.000776	0.536771	0.528777	0.991719	0.089982	-0.273722	0.08507	0.305	0.305	0.00285	0.002871	0.316416	0.317065	1.74457	1.82017	11.7285	11.7783	0.000636	0.000636	0.015147	0.015026	0.000632	0.000634	0.983971	0.968417	3.35783	3.25541	0.001016	0.001016	0.009362	0.009163	0.001048	0.001055	-0.943686	-0.929851	0.018975	-0.616474	0.001732
71	3	2.99	2.8974	2.99536	25.8534	24.9007	0.000748	0.00076	0.018752	0.01826	0.000768	0.000772	0.543526	0.536916	0.934501	0.102413	0.050994	0.101805	0.301	0.304	0.00293	0.002958	0.318362	0.318896	2.13567	2.2754	15.356	15.5796	0.000628	0.000628	0.014236	0.014114	0.000626	0.000629	1.19723	1.21073	5.25056	5.19837	0.001036	0.001036	0.009277	0.009149	0.001042	0.001049	-0.918104	-0.971482	-0.061292	-0.696414	4e-06
72	0	0	3.61932	3.58346	29.9783	23.0816	0.000744	0.000744	0.019468	0.018932	0.000748	0.000751	0.593392	0.60473	1.346	0.246254	0.938454	0.244617	0.292	0.292	0.002821	0.002807	0.314422	0.311346	2.68373	2.88376	20.1969	17.2668	0.000608	0.000608	0.014267	0.013957	0.000612	0.000616	1.6013	1.71774	6.63449	6.47204	0.000972	0.000972	0.009744	0.009545	0.00101	0.001016	-0.945848	-0.947294	-0.057164	-0.887701	0.002928
72	1	1.01	3.56094	3.43991	26.8619	20.3892	0.000752	0.000752	0.018574	0.018025	0.000759	0.000763	0.647329	0.658244	1.52716	0.345941	1.1299	0.341049	0.294	0.294	0.002948	0.002914	0.306417	0.303192	2.83916	2.90375	19.536	16.0185	0.000628	0.000628	0.014267	0.013887	0.000626	0.00063	1.70147	1.8047	7.23465	6.90419	0.000944	0.000944	0.009659	0.009332	0.001023	0.001031	-0.650512	-0.609865	0.129601	-0.946217	0.002972
72	2	2.02	3.46034	3.50174	26.3234	21.4936	0.000756	0.000756	0.018082	0.017543	0.000759	0.000763	0.652794	0.668	1.55942	0.329285	1.483	0.335837	0.28	0.233	0.002774	0.002741	0.304462	0.301252	2.79639	2.96415	18.6358	16.4703	0.000604	0.000604	0.013624	0.013285	0.000625	0.000629	1.66819	1.87675	7.6898	7.98175	0.000992	0.000992	0.0095	0.009244	0.001019	0.001027	-0.287441	-0.495446	0.012856	-0.971338	0.002984
72	3	3.27	4.16631	3.94388	40.1197	26.6132	0.000756	0.000756	0.018132	0.017562	0.000764	0.000769	0.698146	0.703963	1.57845	0.425532	0.487562	0.39755	0.311	0.311	0.002938	0.002862	0.30685	0.303512	2.98201	3.18406	26.3241	19.9407	0.000636	0.000636	0.014133	0.0137	0.00063	0.000635	1.87277	2.04425	9.23185	8.87624	0.00096	0.00096	0.00928	0.008934	0.001028	0.001038	-0.580321	-0.482334	0.139685	-0.966805	0.002976
74	0	0	2.22571	2.16196	9.0544	8.25023	0.000804	0.000828	0.01364	0.013085	0.000827	0.000836	0.722584	0.723053	1.78363	0.463161	1.05838	0.518999	0.259	0.247	0.002937	0.00298	0.268862	0.269063	1.99804	1.96692	6.92717	6.5569	0.000676	0.000676	0.01155	0.011156	0.000696	0.000704	1.33769	1.30999	4.72229	4.26774	0.00106	0.00106	0.008708	0.008349	0.001091	0.001105	1.03112	0.916081	-0.569238	-0.47879	0.002168
74	1	0.99	2.1108	2.10995	8.28886	8.00845	0.00082	0.00082	0.013239	0.012813	0.000836	0.000845	0.663849	0.658492	1.66392	0.354647	0.620368	0.396548	0.281	0.281	0.003029	0.003046	0.277188	0.277669	1.95412	1.96112	6.56966	6.49842	0.000684	0.00068	0.010623	0.010465	0.000701	0.000708	1.16891	1.19555	4.04948	3.9647	0.001064	0.001064	0.008502	0.008239	0.001114	0.001127	0.734393	0.805531	-0.374958	-0.848064	0.002216
74	2	1.99	2.0899	2.06274	9.01358	8.10939	0.000804	0.000804	0.012655	0.012272	0.000828	0.000839	0.718285	0.71704	1.62492	0.51365	0.613485	0.560602	0.27	0.233	0.002923	0.002978	0.282868	0.282244	1.93432	1.92803	7.25752	6.76206	0.000692	0.000692	0.010822	0.010608	0.000691	0.000701	1.21426	1.21514	4.13645	3.80387	0.001064	0.001064	0.007957	0.007712	0.001102	0.001118	0.923979	0.868476	-0.509711	-0.670505	0.002308
74	3
77	0	0	2.71503	2.14684	14.9069	8.09396	0.000744	0.000744	0.014382	0.012803	0.000761	0.000783	0.61523	0.65058	1.3577	0.123154	0.568741	0.25327	0.235	0.235	0.002816	0.002982	0.292575	0.286959	2.33749	1.99022	11.5356	7.19068	0.000624	0.000624	0.011587	0.01059	0.000631	0.000653	1.72751	1.4104	6.77057	3.93999	0.000944	0.000984	0.008782	0.007768	0.001019	0.001056	0.12992	-0.242997	-0.245705	-0.592607	0.001892
77	1
77	2
77	3	2.93	2.62968	2.0845	15.1167	7.85087	0.000756	0.000756	0.013234	0.011486	0.00076	0.000794	0.701991	0.735789	1.55431	0.273882	0.723357	0.415726	0.222	0.227	0.002769	0.002857	0.284902	0.280073	2.33468	1.96759	11.7032	6.95134	0.000608	0.000608	0.011059	0.009588	0.000633	0.000666	1.8945	1.51749	8.43647	4.61146	0.000936	0.000936	0.008745	0.007322	0.001009	0.001066	0.552837	0.187688	-0.142106	-0.721715	0.001876
78	0	0	1.78931	1.31774	4.98818	2.78792	0.000824	0.000844	0.009753	0.008046	0.000864	0.000919	1.07831	1.08902	3.54623	1.63996	1.23407	1.83964	0.183	0.183	0.003344	0.00352	0.219375	0.219426	1.76113	1.36432	4.38007	2.72422	0.000688	0.00072	0.009111	0.007763	0.000749	0.0008	1.39011	0.959677	3.56929	1.57234	0.000992	0.001024	0.007245	0.005897	0.001092	0.001168	3.07538	3.20353	-0.916694	-0.106828	0.002844
78	1	1.05	1.74829	1.31372	4.63499	2.71935	0.00082	0.000844	0.009561	0.007822	0.000868	0.000927	1.10685	1.12072	3.49257	1.6955	1.43196	1.92089	0.117	0.176	0.003275	0.003472	0.214574	0.214193	1.72742	1.35067	4.1103	2.61147	0.000696	0.000696	0.009128	0.007653	0.000755	0.000811	1.4231	1.00876	3.49845	1.71321	0.001032	0.001032	0.007263	0.006049	0.001091	0.001172	3.24851	3.55393	-0.806049	-0.361504	0.00286
78	2	2.01	1.8863	1.38912	5.3008	2.93578	0.000812	0.000852	0.009498	0.007879	0.00086	0.00092	1.12675	1.10933	3.44947	1.77939	1.31899	1.85723	0.229	0.213	0.003406	0.003517	0.218929	0.220196	1.82686	1.41444	4.68974	2.87165	0.000704	0.000704	0.009288	0.007805	0.000745	0.0008	1.52855	1.04035	3.9037	1.68455	0.001012	0.001028	0.00721	0.005872	0.001086	0.00117	3.02237	3.11038	-0.820448	-0.347315	0.002856
78	3
79	0	0	2.15392	2.1422	11.4092	11.1271	0.000768	0.000768	0.017148	0.016939	0.000784	0.000786	0.772603	0.762249	2.25088	0.816871	-0.476018	0.786068	0.228	0.274	0.003136	0.003139	0.285065	0.28565	1.74802	1.76125	8.2684	8.19809	0.000644	0.000644	0.013791	0.013739	0.000657	0.000658	1.48934	1.45181	5.53119	5.26061	0.001012	0.001012	0.009995	0.009874	0.00104	0.001043	0.00218918	0.513598	-0.505589	-0.379355	0.002108
79	1	1.03	2.43089	2.64179	15.4727	16.349	0.000784	0.000784	0.016927	0.016815	0.00079	0.000793	0.77977	0.762947	2.05169	0.770814	-0.639608	0.714515	0.246	0.246	0.002995	0.002962	0.288324	0.288955	1.88325	2.10914	10.6691	11.7509	0.000648	0.000648	0.013759	0.013681	0.00066	0.000662	1.61581	1.65686	6.68129	6.734	0.000996	0.000996	0.009979	0.009834	0.001052	0.001057	0.239808	0.549102	-0.330643	-0.457439	0.002084
79	2	2.05	2.33174	2.51939	14.0653	15.174	0.000736	0.000752	0.01589	0.015601	0.00077	0.000773	0.767519	0.754002	2.15021	0.709848	-0.324305	0.674497	0.274	0.267	0.002881	0.00289	0.291419	0.292198	2.01714	2.1899	10.2431	11.3199	0.000652	0.000652	0.013239	0.013096	0.00064	0.000642	1.42613	1.49496	5.99921	6.32254	0.000984	0.000984	0.009843	0.009719	0.001026	0.001031	-0.0931035	0.0634867	-0.601256	-0.333406	0.002348
79	3	3.05	2.49688	2.55026	14.6411	14.425	0.000748	0.000748	0.015988	0.015776	0.000765	0.000768	0.697559	0.687139	1.89981	0.545912	-0.162857	0.520954	0.294	0.294	0.002991	0.002977	0.295195	0.295632	2.14686	2.2184	11.0443	11.1367	0.000636	0.000636	0.012844	0.01283	0.000636	0.000638	1.59057	1.59311	6.69247	6.4958	0.000972	0.000972	0.009867	0.009714	0.001022	0.001027	-0.400642	-0.186873	-0.528517	-0.563978	0.002436
80	0	0	2.88693	2.88457	21.8817	21.6	0.00074	0.000748	0.01907	0.018919	0.00076	0.000762	0.580319	0.579395	0.987851	0.227932	-0.296511	0.233785	0.33	0.33	0.002892	0.002942	0.321773	0.321799	2.04048	2.0497	12.9771	12.9239	0.000608	0.000608	0.014305	0.014252	0.000621	0.000622	1.23446	1.2283	4.6827	4.64736	0.001008	0.001008	0.009569	0.009572	0.001036	0.001038	-1.15685	-1.0898	-0.052985	-0.587858	0.00168
80	1	1.01	3.21315	3.99212	30.0148	36.1844	0.000748	0.000748	0.019025	0.018829	0.000755	0.000757	0.598808	0.597545	0.919607	0.362081	-0.441928	0.370271	0.294	0.294	0.003102	0.003144	0.335341	0.334608	2.09604	2.79628	17.7327	22.8624	0.000616	0.000616	0.014886	0.014845	0.000611	0.000613	1.25049	1.52567	4.72337	6.77879	0.000988	0.001016	0.009403	0.009332	0.001039	0.001042	-1.07903	-0.938426	-0.101541	-0.61715	0.001676
80	2
80	3
81	0	0	2.94003	2.93217	17.2958	14.5263	0.000756	0.000756	0.014937	0.014224	0.000785	0.000792	0.671606	0.660293	1.3271	0.395018	-0.727288	0.376064	0.296	0.268	0.003002	0.002986	0.298577	0.297516	2.46691	2.64024	13.7347	12.7415	0.00064	0.00064	0.012737	0.012389	0.00065	0.000657	1.67514	1.69537	6.42817	5.67995	0.00102	0.001036	0.008576	0.008231	0.001055	0.001067	-0.06699	-0.109729	-0.593703	-0.586413	0.002864
81	1	0.99	2.94909	3.07518	18.6456	15.7455	0.000796	0.000796	0.015083	0.014193	0.000806	0.000816	0.733765	0.712159	1.41122	0.505844	-0.421538	0.460856	0.269	0.269	0.003139	0.003085	0.297303	0.296952	2.39254	2.74517	13.9963	13.486	0.000656	0.000656	0.012197	0.011765	0.000667	0.000676	1.68336	1.78419	6.78798	6.30309	0.001064	0.001064	0.008539	0.008137	0.00108	0.001097	0.35503	0.472801	-0.496163	-0.624633	0.002952
81	2	2.07	2.84265	2.98826	16.9676	14.7743	0.000804	0.000804	0.013922	0.013332	0.000816	0.000826	0.730025	0.70146	1.5094	0.438066	-0.449956	0.380597	0.218	0.218	0.002966	0.002913	0.288711	0.289668	2.37679	2.67451	12.6588	12.3631	0.000656	0.000664	0.011692	0.011333	0.00068	0.000688	1.68583	1.83029	7.18372	6.79519	0.001064	0.001064	0.008373	0.008044	0.00109	0.001107	0.779273	0.844927	-0.546554	-0.64997	0.002956
81	3	3.37	3.16669	2.93989	16.6382	12.3601	0.000796	0.000816	0.014305	0.013412	0.000812	0.000825	0.712664	0.688556	1.47652	0.473648	-0.303844	0.426403	0.264	0.264	0.003066	0.00301	0.293158	0.293007	2.74878	2.71721	13.5636	11.0457	0.000668	0.000668	0.012058	0.011605	0.000675	0.000686	1.93869	1.87519	7.4878	5.98983	0.001044	0.001044	0.008412	0.007875	0.001089	0.001111	0.580373	0.554234	-0.522673	-0.625938	0.002924
83	0	0	2.74133	2.72268	13.9569	13.3879	0.000776	0.000776	0.015056	0.014857	0.000801	0.000803	0.64954	0.65229	1.48581	0.29298	-0.23095	0.300441	0.293	0.293	0.003019	0.00302	0.29926	0.298777	2.3174	2.31895	10.7033	10.3964	0.000668	0.000668	0.01202	0.011948	0.000662	0.000664	1.44796	1.45358	5.03097	4.93955	0.00106	0.00106	0.008962	0.008874	0.001084	0.001087	-0.0779501	0.00612524	-0.837488	-0.080737	0.00286
83	1	0.95	2.703	2.82091	15.9045	15.8764	0.000808	0.000808	0.014076	0.013932	0.00081	0.000813	0.670384	0.667244	1.39599	0.383239	-0.159941	0.376476	0.271	0.283	0.002989	0.002974	0.30477	0.304975	2.27189	2.40538	12.0496	12.3441	0.000644	0.000644	0.011853	0.011764	0.000665	0.000668	1.49127	1.55974	5.72065	5.88642	0.001072	0.001096	0.008582	0.00849	0.001095	0.001102	0.233338	0.412081	-0.688608	-0.425	0.002932
83	2	1.99	2.60148	2.66961	11.9392	12.0501	0.000824	0.000828	0.013686	0.013514	0.000834	0.000838	0.697102	0.689893	1.57767	0.291257	-0.207249	0.288227	0.27	0.27	0.002826	0.002858	0.281632	0.282437	2.23239	2.302	8.98995	9.19581	0.000692	0.000692	0.010786	0.010743	0.000697	0.000701	1.54427	1.62381	5.64443	5.90767	0.001088	0.001088	0.00874	0.008628	0.001115	0.001122	0.758962	0.811322	-0.595483	-0.548074	0.002928
83	3	3.08	2.83737	2.94482	13.0021	13.3517	0.000792	0.000792	0.013593	0.013223	0.00082	0.000826	0.657097	0.648482	1.46433	0.177131	-0.100243	0.170044	0.271	0.256	0.002824	0.002833	0.282842	0.284376	2.37756	2.50563	9.66822	10.2209	0.000684	0.000684	0.011275	0.011102	0.000685	0.00069	1.79442	1.93841	6.98583	7.52103	0.001056	0.001056	0.00894	0.008691	0.001101	0.001111	0.506032	0.432479	-0.690396	-0.455147	0.002844
84	0	0	2.76207	2.81822	20.568	18.0476	0.000776	0.000776	0.016252	0.01555	0.000793	0.000802	0.813742	0.796078	1.85655	0.771363	0.688977	0.767365	0.264	0.264	0.003141	0.003189	0.271708	0.273468	2.23344	2.39976	15.0715	14.3038	0.000644	0.000644	0.01323	0.012892	0.000668	0.000675	1.38896	1.41034	5.88601	5.56741	0.00098	0.00102	0.008934	0.008576	0.001038	0.001056	0.405366	0.660128	-0.398806	-0.720013	0.002388
84	1	1.05	2.2996	2.86882	17.9137	19.8512	0.0008	0.0008	0.01551	0.01523	0.000801	0.000809	0.841624	0.803916	1.78592	0.817377	0.06661	0.764745	0.25	0.269	0.003245	0.003221	0.271351	0.272816	1.93093	2.48316	13.1512	15.5238	0.000664	0.000656	0.013339	0.012987	0.000673	0.00068	1.13782	1.4081	4.61191	6.196	0.001028	0.001028	0.00854	0.008413	0.001048	0.001064	0.588635	0.99954	-0.199495	-0.867161	0.002076
84	2	2.2	2.96441	3.02099	23.9594	18.6937	0.000792	0.000792	0.016005	0.015002	0.000801	0.000814	0.849899	0.832556	1.96726	0.894934	0.688587	0.886999	0.271	0.247	0.003034	0.003087	0.272154	0.273126	2.46434	2.65768	17.9282	15.4496	0.000664	0.000664	0.013264	0.012723	0.000674	0.000685	1.47257	1.59716	6.7615	6.49887	0.001008	0.001008	0.008736	0.008094	0.001046	0.001071	0.72564	0.897089	-0.151549	-0.88509	0.001912
84	3	3.01	3.05325	2.90541	24.5083	18.0224	0.000784	0.000784	0.016376	0.015246	0.000799	0.000813	0.850342	0.839692	1.95523	0.832784	0.948809	0.870831	0.244	0.244	0.003078	0.0032	0.272821	0.273663	2.50313	2.53434	18.3987	14.8545	0.00066	0.00066	0.01408	0.013449	0.000672	0.000684	1.49802	1.49011	6.60261	5.79529	0.00102	0.00102	0.008867	0.008413	0.001045	0.001072	0.680442	0.878692	-0.182137	-0.842392	0.001924
85	0	0	3.2296	3.30517	27.1442	27.4955	0.000728	0.000728	0.020303	0.020051	0.000738	0.00074	0.49348	0.492031	0.915083	0.206919	-0.156317	0.204643	0.342	0.32	0.00296	0.002946	0.334905	0.334924	2.43229	2.52001	18.1852	18.7178	0.00058	0.00058	0.016136	0.015986	0.000596	0.000597	1.29816	1.30629	4.33701	4.45333	0.00096	0.00096	0.009608	0.0095	0.00101	0.001013	-1.63448	-1.6228	0.025711	-0.503447	0.001544
85	1	1.03	2.95769	2.89591	27.8117	25.17	0.00074	0.00074	0.020425	0.020082	0.000744	0.000747	0.543106	0.533679	1.0927	0.245315	-0.245058	0.243996	0.333	0.333	0.002879	0.00285	0.325911	0.326792	2.29394	2.29513	18.6911	17.5845	0.00058	0.00058	0.016091	0.015968	0.000605	0.000607	1.16466	1.13187	3.7384	3.49678	0.00096	0.00096	0.009523	0.009348	0.001009	0.001015	-1.47216	-1.34663	0.157915	-0.591753	0.00162
85	2	2.24	4.47092	4.33577	44.3385	35.9813	0.000736	0.000736	0.020648	0.019995	0.000746	0.00075	0.525785	0.522417	0.985793	0.213322	0.141715	0.217813	0.315	0.332	0.002933	0.002996	0.335602	0.335423	3.2812	3.42218	30.1391	26.6824	0.000604	0.000604	0.016275	0.015985	0.000602	0.000606	1.67819	1.71811	6.88922	6.86083	0.000952	0.000984	0.009256	0.008945	0.00102	0.001029	-1.54965	-1.41349	0.151244	-0.574039	0.001608
85	3	3.12	3.60747	3.71197	32.984	28.9258	0.00074	0.00074	0.020476	0.019768	0.000746	0.00075	0.509127	0.501021	0.922344	0.107668	-0.042222	0.105255	0.349	0.349	0.002758	0.002753	0.3257	0.326219	2.73023	2.98586	21.9203	20.9893	0.000604	0.000604	0.015653	0.015319	0.000606	0.00061	1.50559	1.56091	6.00753	6.0954	0.000984	0.000984	0.009343	0.00903	0.001012	0.001022	-1.55394	-1.51426	0.232074	-0.567837	0.001292
86	0	0	2.92961	2.95931	20.5946	18.8107	0.00074	0.00074	0.017169	0.016626	0.000759	0.000765	0.622622	0.627114	1.06316	0.383704	0.505117	0.390846	0.319	0.319	0.002812	0.002835	0.310502	0.310635	2.3059	2.43228	14.3571	14.0385	0.000616	0.000616	0.013829	0.013523	0.000624	0.000628	1.32789	1.33824	5.27178	4.92774	0.000964	0.000964	0.00869	0.008372	0.001027	0.001038	-0.831266	-0.721685	-0.083376	-0.660422	0.001692
86	1	1	2.68424	3.46445	20.3454	23.7516	0.000744	0.000744	0.017121	0.016481	0.000762	0.000769	0.613693	0.615267	1.01016	0.31475	0.465095	0.331409	0.302	0.302	0.002845	0.002892	0.315275	0.314251	2.06891	2.85959	13.8103	17.9295	0.000616	0.000616	0.013802	0.013381	0.000625	0.000631	1.2363	1.62471	4.51156	6.73751	0.001	0.001	0.008955	0.008619	0.001033	0.001046	-0.745537	-0.699991	0.082962	-0.76941	2.8e-05
86	2	2.13	3.20553	3.40783	25.3816	22.7688	0.000756	0.000756	0.01733	0.016582	0.00076	0.000768	0.631541	0.630517	1.09471	0.375322	0.355495	0.374558	0.277	0.277	0.00284	0.002821	0.31523	0.315289	2.41206	2.82833	18.0239	18.0788	0.000616	0.000616	0.013824	0.01338	0.000623	0.000629	1.50999	1.58257	5.88204	5.86001	0.000952	0.000952	0.008572	0.008135	0.001031	0.001047	-0.560818	-0.511586	0.045155	-0.780536	0.001544
86	3	3.03	3.14259	3.17801	20.9568	18.8374	0.00074	0.00074	0.017155	0.016422	0.000759	0.000766	0.61962	0.620551	1.12732	0.298012	0.543209	0.316772	0.309	0.309	0.002799	0.002796	0.309703	0.310477	2.54274	2.71279	15.1411	14.8372	0.000612	0.000612	0.013477	0.013074	0.000623	0.00063	1.55032	1.56615	6.16654	5.78574	0.000968	0.000968	0.008512	0.008067	0.001026	0.001043	-0.775381	-0.728977	0.056679	-0.818491	0.001436
87	0	0	2.87458	2.5627	17.5642	11.9264	0.000736	0.000736	0.01505	0.014135	0.000759	0.000769	0.707021	0.706924	1.20394	0.388831	-0.177599	0.420981	0.284	0.284	0.002908	0.002939	0.294348	0.293305	2.36388	2.28104	13.0979	10.2109	0.000608	0.000608	0.012084	0.01154	0.000631	0.000641	1.72314	1.58591	7.11943	5.09814	0.000988	0.000988	0.00881	0.008296	0.001017	0.001034	-0.261823	-0.257602	-0.758306	-0.04944	0.00284
87	1	1.01	3.71541	3.25672	27.4929	16.2522	0.00074	0.00074	0.014695	0.01349	0.000774	0.000789	0.77906	0.754705	1.28332	0.447447	-0.01627	0.415712	0.228	0.228	0.002897	0.002838	0.290237	0.291945	2.91333	2.87837	19.3404	13.7842	0.000648	0.000648	0.011391	0.010817	0.000645	0.000657	2.30953	2.22828	12.0718	8.53309	0.000968	0.000984	0.008791	0.007951	0.001034	0.001062	0.242102	0.232346	-0.464866	-0.648467	0.002948
87	2	2.03	3.325	2.78369	19.4629	12.1489	0.000776	0.00076	0.013603	0.012705	0.000782	0.000798	0.788996	0.759632	1.49544	0.473623	0.259447	0.44492	0.236	0.255	0.002915	0.002879	0.276435	0.280288	2.73921	2.48168	14.459	10.3418	0.000632	0.000632	0.011076	0.010446	0.000657	0.00067	2.26893	1.92617	10.3986	6.55889	0.000996	0.000996	0.00896	0.008109	0.001034	0.001065	0.420142	0.636175	-0.569933	-0.567465	0.002888
87	3	3.06	3.04688	2.71306	15.9268	10.377	0.00074	0.000764	0.012941	0.012185	0.00078	0.0008	0.791925	0.746978	1.47263	0.508246	0.177364	0.404624	0.242	0.242	0.002885	0.002844	0.268535	0.277388	2.59347	2.47661	12.2563	9.1254	0.00064	0.00066	0.010935	0.010085	0.000659	0.000673	2.31899	2.054	10.1498	6.49964	0.000992	0.000992	0.008665	0.007644	0.001026	0.001068	0.549222	0.521557	-0.547662	-0.614148	0.002852
89	0	0	2.59773	2.6071	20.2507	19.8633	0.000716	0.000716	0.021019	0.020913	0.00073	0.000731	0.467874	0.468333	0.684844	0.065611	-0.581141	0.066009	0.319	0.319	0.002896	0.002898	0.343892	0.343592	1.65323	1.68263	11.5244	11.455	0.0006	0.0006	0.015347	0.015316	0.000587	0.000588	1.23537	1.23046	4.26187	4.2152	0.000948	0.000948	0.00968	0.009656	0.001015	0.001016	-1.89819	-1.86778	-0.043893	-0.696612	0.001692
89	1	1.15	1.34356	1.351	10.4721	10.3042	0.00072	0.00072	0.021646	0.021497	0.000723	0.000724	0.468513	0.470258	0.607385	0.092341	0.241433	0.098134	0.374	0.374	0.002979	0.002973	0.355674	0.355279	0.632011	0.653175	5.2098	5.1938	0.000572	0.000572	0.015653	0.015609	0.000577	0.000577	0.950731	0.942307	2.28773	2.27133	0.00098	0.00098	0.009846	0.009831	0.001011	0.001012	-2.28642	-2.18575	-0.007213	-0.764425	0.001784
89	2	2.24	2.94344	2.94146	27.0455	26.0975	0.000724	0.000724	0.020876	0.020718	0.000731	0.000732	0.458643	0.46134	0.735883	0.087487	-0.403327	0.095009	0.356	0.356	0.002958	0.002968	0.349444	0.348868	2.07406	2.09321	16.5647	16.1683	0.000572	0.000572	0.015113	0.015039	0.000585	0.000586	1.12094	1.12	4.20627	4.17142	0.00098	0.00098	0.009882	0.009877	0.00102	0.001021	-2.05539	-1.98055	-0.034088	-0.791938	0.0019
89	3	3.09	2.68626	2.66649	20.5365	19.9598	0.00072	0.00072	0.019969	0.019754	0.000729	0.00073	0.446362	0.447407	0.650651	0.050978	-0.07676	0.056821	0.354	0.354	0.002875	0.002887	0.351693	0.351377	1.96773	1.96915	13.7296	13.4401	0.000568	0.000568	0.014725	0.014606	0.000581	0.000582	1.26274	1.25056	4.53633	4.4646	0.000976	0.000976	0.009353	0.009279	0.001021	0.001023	-2.05438	-2.00299	-0.089935	-0.743402	0.001788
90	0	0	2.13712	2.1562	10.0867	10.0783	0.000776	0.000776	0.013426	0.013348	0.000785	0.000787	0.743603	0.744224	2.07161	0.202699	0.497225	0.212997	0.212	0.212	0.002934	0.002951	0.262249	0.262452	1.79493	1.81801	7.38661	7.46044	0.00062	0.00062	0.010656	0.010609	0.000669	0.00067	1.50545	1.51464	5.82194	5.79068	0.001	0.001	0.00869	0.008658	0.001035	0.001036	0.718329	0.639752	-0.529206	-0.753481	0.002896
90	1	0.98	2.27609	2.29884	12.3855	12.249	0.000784	0.000784	0.013409	0.013378	0.000803	0.000804	0.765684	0.764351	2.06465	0.283651	0.175968	0.285216	0.22	0.22	0.002963	0.002968	0.266238	0.266632	1.81524	1.84689	8.76957	8.78789	0.000676	0.000676	0.010802	0.01082	0.000682	0.000683	1.6231	1.62794	6.74789	6.64989	0.001048	0.001048	0.008727	0.008673	0.001056	0.001058	0.80877	0.806014	-0.365482	-0.845538	0.002948
90	2	2.22	2.40024	2.52698	12.293	12.775	0.000768	0.000768	0.012742	0.012663	0.000803	0.000805	0.772954	0.76653	1.92685	0.270182	-0.069989	0.257304	0.205	0.205	0.002963	0.002967	0.267828	0.269169	1.91585	2.05523	8.6938	9.36837	0.000648	0.000648	0.010214	0.010138	0.000682	0.000683	1.81358	1.86964	7.46982	7.55539	0.001044	0.001044	0.008589	0.008488	0.001062	0.001066	0.825266	0.804792	-0.305648	-0.967279	0.00296
90	3	3.16	2.18467	2.21368	6.97303	6.89608	0.000776	0.000776	0.010724	0.010674	0.000819	0.000823	0.801047	0.781426	1.96144	0.122485	-0.487931	0.08029	0.097	0.097	0.003036	0.002978	0.243538	0.246431	1.90977	1.94872	5.35417	5.3979	0.000692	0.000692	0.008518	0.008378	0.000704	0.000706	1.82925	1.85387	5.8833	5.70298	0.001024	0.001024	0.007632	0.007483	0.001079	0.001087	1.77869	1.57674	0.085873	-1.16093	0.002968
91	0	0	3.28178	3.23775	24.2284	22.8956	0.000732	0.000732	0.019473	0.01905	0.00076	0.000763	0.551715	0.54748	1.19992	0.227739	-0.090049	0.231889	0.249	0.297	0.002822	0.00283	0.309064	0.309448	2.62802	2.63615	16.9257	16.4239	0.00062	0.00062	0.015022	0.014977	0.000627	0.000629	1.52522	1.49864	6.47981	6.15834	0.00098	0.00098	0.009975	0.009809	0.001025	0.00103	-1.05322	-0.823392	-0.239524	-0.658637	0.001824
91	1	1.01	3.65595	3.69496	29.4616	27.5104	0.000752	0.000752	0.019524	0.019061	0.000763	0.000766	0.56381	0.560021	1.19856	0.248206	0.014056	0.249664	0.29	0.29	0.00289	0.002891	0.316949	0.317258	2.7179	2.84834	19.2383	18.932	0.000612	0.000612	0.014249	0.014127	0.000626	0.000628	1.71651	1.75041	7.68472	7.63652	0.000992	0.000984	0.010049	0.009852	0.001034	0.00104	-0.934895	-0.871349	-0.174635	-0.551874	0.001964
91	2	2.15	3.3869	3.45006	24.4736	23.4454	0.000752	0.000752	0.019489	0.018994	0.000773	0.000776	0.564362	0.550895	1.11627	0.203316	-0.314995	0.201	0.293	0.316	0.002842	0.002919	0.313479	0.314763	2.64092	2.77873	16.7311	16.9112	0.000628	0.000628	0.014807	0.014696	0.000635	0.000638	1.64828	1.6661	6.56949	6.48329	0.000988	0.001012	0.009883	0.009674	0.001045	0.001052	-0.994375	-0.821929	-0.143673	-0.687442	0.001848
91	3	3.15	3.3974	3.43337	22.3719	21.0915	0.00076	0.00076	0.018858	0.018293	0.000775	0.00078	0.558334	0.550348	1.19685	0.203633	0.016636	0.196945	0.293	0.293	0.002865	0.002834	0.310316	0.310993	2.65004	2.7964	15.1099	15.2238	0.000632	0.000632	0.014001	0.013874	0.000638	0.000642	1.79256	1.80798	7.72551	7.50359	0.001028	0.001028	0.009736	0.009448	0.00105	0.001058	-0.750722	-0.714579	-0.085213	-0.679214	0.001868
92	0	0	2.12492	2.18352	11.8694	9.18297	0.0008	0.0008	0.012628	0.011286	0.00083	0.000851	0.900905	0.919984	2.43616	0.873388	0.873121	1.00654	0.231	0.27	0.003069	0.003176	0.256394	0.255067	1.73466	1.94708	8.11911	7.6567	0.00068	0.00068	0.01091	0.010051	0.000708	0.000729	1.37913	1.43448	6.14969	4.77344	0.001012	0.001012	0.008198	0.007302	0.001079	0.001113	1.35938	1.62473	-0.185212	-0.787673	0.00184
92	1	0.98	2.26179	2.30876	13.6533	9.92906	0.000796	0.000796	0.012426	0.011209	0.000823	0.000846	0.885284	0.900972	2.19847	0.874578	1.46952	0.98504	0.217	0.249	0.003059	0.00312	0.265628	0.264958	1.79926	2.02428	9.14632	8.16325	0.00068	0.00068	0.010776	0.00985	0.000698	0.000719	1.44548	1.52966	6.58873	5.1405	0.001016	0.001016	0.008288	0.007353	0.001074	0.001114	1.31187	1.54103	-0.141436	-0.753587	0.001932
92	2	2.04	2.22529	2.16559	11.4521	8.68886	0.000796	0.000804	0.012544	0.011301	0.000832	0.000858	0.94451	0.912042	2.32202	1.01745	0.975431	1.02607	0.187	0.237	0.003081	0.003064	0.253467	0.259001	1.83041	1.9216	7.95841	7.19629	0.000676	0.000708	0.010593	0.009795	0.000712	0.000733	1.52247	1.44907	6.57797	4.57706	0.001036	0.001036	0.008475	0.007381	0.001079	0.001124	1.5267	1.93352	-0.100932	-0.727131	0.001884
92	3	3.17	2.14915	2.28905	12.2658	9.485	0.000784	0.000784	0.012494	0.011029	0.000833	0.000861	0.91699	0.912061	2.25514	0.931108	1.22278	1.00076	0.229	0.229	0.003063	0.003141	0.257624	0.259728	1.75095	2.02083	8.26337	7.79192	0.000676	0.000676	0.010862	0.009781	0.00071	0.000735	1.46536	1.59313	6.4154	5.31285	0.001	0.000988	0.008332	0.007058	0.001081	0.00113	1.48002	1.61385	-0.019906	-0.707122	0.001776
93	0	0	2.66413	2.79793	16.8383	16.3229	0.000764	0.000764	0.015353	0.014849	0.00078	0.000785	0.651914	0.649423	1.64815	0.420672	0.419303	0.428789	0.318	0.318	0.002883	0.002899	0.293351	0.293199	2.26607	2.44816	12.6581	12.9317	0.000652	0.000652	0.013084	0.012797	0.00065	0.000654	1.55941	1.61606	6.90268	6.83594	0.000984	0.000984	0.00915	0.008785	0.001037	0.001047	-0.312836	-0.177243	-0.363122	-0.600771	0.002036
93	1	1.03	2.73873	3.16773	17.1339	18.8696	0.000784	0.000784	0.014983	0.014738	0.000794	0.000797	0.680263	0.668693	1.59304	0.495996	-0.449313	0.476057	0.236	0.236	0.002901	0.002856	0.288652	0.286425	2.30145	2.6957	12.5837	14.2543	0.000652	0.00064	0.01225	0.012066	0.000663	0.000667	1.55459	1.96095	7.22165	9.56171	0.000996	0.00102	0.009057	0.008845	0.001054	0.00106	0.321885	0.440148	-0.117306	-0.874687	0.001832
93	2	2.11	2.38996	2.8258	15.5562	17.3797	0.000776	0.000768	0.014991	0.014638	0.000793	0.0008	0.690814	0.671214	1.59247	0.466506	0.431746	0.463313	0.268	0.288	0.002896	0.002911	0.290787	0.293372	1.91956	2.36442	10.7813	13.0216	0.00066	0.00066	0.012253	0.012116	0.000662	0.000667	1.5009	1.67287	6.47723	7.24923	0.001024	0.001024	0.009229	0.00885	0.001052	0.001067	-0.03206	0.260421	-0.308583	-0.763836	0.002052
93	3	3.03	2.81611	2.88686	17.8539	16.0126	0.00078	0.00078	0.015414	0.014866	0.000799	0.000808	0.714122	0.685213	1.68502	0.478004	0.254483	0.453581	0.284	0.284	0.002922	0.002885	0.281987	0.285141	2.28751	2.46803	12.9772	12.6283	0.000664	0.000664	0.012513	0.012365	0.000671	0.000678	1.76581	1.78079	7.89055	7.2692	0.00102	0.00102	0.009058	0.008645	0.001055	0.001074	0.160283	0.332243	-0.238302	-0.801391	0.001988
95	0	0	2.33453	2.52131	12.608	12.7541	0.00078	0.00078	0.012662	0.012433	0.000791	0.000795	0.596182	0.592138	1.42002	0.373918	-0.211826	0.36629	0.303	0.303	0.002904	0.002878	0.303239	0.302431	2.16298	2.3529	10.749	11.1328	0.000608	0.000608	0.011368	0.011155	0.000652	0.000655	1.21215	1.31355	4.09008	4.33222	0.001008	0.00102	0.008173	0.008063	0.001061	0.001068	-0.0988475	0.0224678	-0.570773	-0.625893	0.002296
95	1	1.04	2.026	2.49049	11.5573	13.1729	0.000776	0.000776	0.01302	0.012704	0.000797	0.000803	0.623502	0.615531	1.27862	0.394926	-0.163375	0.376632	0.281	0.327	0.002955	0.002937	0.303896	0.302873	1.80893	2.27744	9.22293	11.2092	0.000664	0.000664	0.011654	0.01141	0.000658	0.000663	1.10571	1.28559	3.7332	4.2839	0.001028	0.001028	0.008293	0.008048	0.001071	0.00108	-0.177385	0.136513	-0.41033	-0.792814	0.002108
95	2	2.11	2.52054	2.78389	14.4272	14.1989	0.00076	0.000776	0.012996	0.012551	0.000802	0.000809	0.610279	0.596975	1.2651	0.380024	-0.31565	0.348363	0.281	0.281	0.003159	0.003151	0.304337	0.303412	2.26434	2.56649	11.8347	12.2639	0.000644	0.000644	0.011432	0.011236	0.000662	0.000667	1.37366	1.53659	5.20681	5.51443	0.00104	0.001092	0.008077	0.007919	0.001079	0.00109	0.0429293	0.0490813	-0.443424	-0.759415	0.002204
95	3	3.26	2.36337	2.43142	9.93745	9.66422	0.000784	0.000784	0.012247	0.011884	0.000805	0.000812	0.541494	0.539022	1.38517	0.247648	0.08524	0.242471	0.258	0.288	0.00283	0.002858	0.298035	0.297384	2.21903	2.29531	8.53522	8.47358	0.000656	0.000656	0.011084	0.010845	0.000666	0.000672	1.355	1.41317	4.21803	4.2003	0.001028	0.001028	0.008376	0.008147	0.00108	0.001092	0.0732399	0.202811	-0.505362	-0.710995	0.002296
96	0
96	1	0.99	2.54401	2.53768	17.4413	12.2815	0.000756	0.00076	0.015021	0.013703	0.000778	0.000795	0.773587	0.748671	1.86655	0.641953	-0.138353	0.657997	0.236	0.236	0.002927	0.003008	0.275305	0.276162	2.09214	2.28839	12.4719	10.4158	0.000628	0.000644	0.012628	0.011665	0.000651	0.000666	1.59223	1.60632	6.6181	5.55225	0.000984	0.000984	0.008865	0.008004	0.001015	0.001047	0.441046	0.490625	-0.471502	-0.699528	0.002464
96	2
96	3
97	0	0	2.86099	2.61693	16.8239	11.7524	0.000764	0.000764	0.015556	0.014333	0.000771	0.000785	0.683063	0.691236	1.75951	0.292897	-0.049833	0.308508	0.245	0.245	0.003001	0.003056	0.283457	0.280299	2.51758	2.45562	13.8233	10.6325	0.000632	0.00064	0.012572	0.011742	0.000646	0.00066	1.77747	1.65926	7.06696	5.40936	0.000968	0.000988	0.008625	0.007907	0.001024	0.00105	0.214196	0.0632822	-0.518705	-0.665372	0.002928
97	1	1.01	2.49927	2.70525	15.245	11.9277	0.000756	0.000744	0.014243	0.013304	0.00077	0.000785	0.721672	0.723057	1.87012	0.445036	-0.013165	0.437232	0.254	0.2	0.002894	0.002963	0.275068	0.270653	2.23507	2.56475	12.3634	10.9066	0.000636	0.000636	0.012118	0.011346	0.00065	0.000665	1.5844	1.82818	6.8428	6.34854	0.000956	0.00094	0.008704	0.007969	0.001012	0.00104	0.496229	0.253159	-0.519758	-0.816953	0.002848
97	2	2.07	3.30409	2.64176	19.807	10.4222	0.000772	0.000772	0.014491	0.012927	0.000781	0.000805	0.818837	0.816073	2.05135	0.597304	0.424491	0.595957	0.234	0.163	0.002961	0.003037	0.266434	0.265214	2.95803	2.52687	16.528	9.70864	0.000632	0.000632	0.011972	0.010817	0.000662	0.000685	2.32977	1.92419	10.8266	6.06255	0.000956	0.001024	0.008549	0.007495	0.001024	0.001067	1.12581	0.735959	-0.452959	-0.881106	0.002924
97	3	2.91	2.00593	1.92929	4.59458	4.34965	0.00076	0.000768	0.010627	0.010174	0.000829	0.000849	0.869951	0.812633	1.99888	0.477473	0.184382	0.412783	0.067	0.067	0.003451	0.002952	0.222792	0.233227	1.79479	1.75009	3.50977	3.43042	0.000636	0.000636	0.00863	0.008256	0.000717	0.000733	1.87113	1.75901	5.0594	4.47735	0.001	0.001056	0.007433	0.006872	0.00109	0.001123	2.18066	2.08345	-0.002353	-1.22656	0.002904
98	0	0	2.50922	2.3763	17.6334	11.5122	0.000756	0.000764	0.015417	0.014348	0.000784	0.000796	0.702351	0.700931	1.7229	0.489827	-0.207797	0.507258	0.265	0.234	0.00292	0.002956	0.292447	0.289854	1.95146	2.07988	12.6712	9.57496	0.00064	0.00064	0.012526	0.012001	0.000656	0.000666	1.26133	1.17598	5.10082	3.67113	0.000976	0.001008	0.008301	0.007766	0.001046	0.001067	0.262793	0.10056	-0.082336	-0.821431	0.001864
98	1	0.92	1.97844	2.80991	15.186	16.4496	0.000764	0.000764	0.01463	0.014012	0.000787	0.000796	0.753841	0.744438	1.87711	0.62923	-0.1446	0.616022	0.247	0.247	0.002967	0.002984	0.292173	0.288281	1.4598	2.41863	10.5947	13.3529	0.000652	0.000652	0.012742	0.012203	0.000659	0.000667	1.01269	1.35967	3.72748	5.18011	0.00094	0.001	0.008029	0.007646	0.001051	0.001066	0.301224	0.422065	0.023596	-0.82007	0.00178
98	2	2.05	2.64559	2.66091	19.7612	13.2383	0.000748	0.000748	0.015061	0.013881	0.000782	0.000797	0.757906	0.746875	1.88471	0.618197	-0.128187	0.620809	0.25	0.268	0.002872	0.002937	0.287625	0.285097	2.0237	2.36649	14.0274	11.3142	0.00064	0.00064	0.012659	0.012078	0.000656	0.000669	1.4034	1.39982	6.10584	4.71385	0.000956	0.000956	0.008348	0.007638	0.001038	0.001065	0.15674	0.29891	-0.015929	-0.840429	0.0018
98	3	3.05	2.33564	2.55929	16.492	12.1487	0.000756	0.000756	0.014619	0.013487	0.000778	0.000794	0.796322	0.783539	2.20416	0.731424	-0.002711	0.73223	0.262	0.253	0.003	0.00299	0.280269	0.277933	1.85205	2.32403	11.9215	10.6236	0.000648	0.000648	0.012121	0.011553	0.000656	0.00067	1.24588	1.362	5.35078	4.49424	0.000956	0.000956	0.008378	0.007635	0.00103	0.001058	0.38831	0.467808	-0.02956	-0.938565	0.001996
99	0	0	2.60964	2.66657	16.233	13.4511	0.000772	0.000772	0.013809	0.012915	0.000808	0.00082	0.729219	0.727712	1.65472	0.475766	0.963194	0.525878	0.232	0.232	0.002921	0.00291	0.28389	0.285027	2.18086	2.37956	12.0215	11.191	0.000664	0.000664	0.011109	0.010705	0.000676	0.000687	1.65911	1.64293	6.80128	5.81217	0.001068	0.001068	0.008552	0.007977	0.001075	0.001097	0.607525	0.631178	-0.45999	-0.556225	0.00204
99	1	0.99	2.782	2.88511	19.9599	15.815	0.0008	0.0008	0.014006	0.013286	0.000805	0.000816	0.755262	0.74462	1.59664	0.624225	0.871541	0.658962	0.237	0.258	0.003041	0.003028	0.290446	0.291356	2.23478	2.56345	14.6743	13.4169	0.000656	0.000684	0.011495	0.011065	0.000671	0.000681	1.67481	1.68869	7.21773	6.23855	0.001056	0.001056	0.00843	0.007909	0.001071	0.001093	0.577044	0.80852	-0.402346	-0.653974	0.002028
99	2	2.01	2.38485	2.75667	15.5373	13.5592	0.0008	0.0008	0.01339	0.012628	0.000805	0.00082	0.718647	0.720893	1.69323	0.540193	0.793539	0.571997	0.253	0.253	0.002984	0.002991	0.28485	0.284527	2.02324	2.48775	11.3153	11.4146	0.000648	0.000648	0.011145	0.010442	0.000674	0.000687	1.44155	1.7275	6.44665	6.46185	0.00104	0.00104	0.008251	0.007604	0.00107	0.001096	0.679108	0.731345	-0.486622	-0.652957	0.002228
99	3	3.43	2.43425	2.50043	14.5146	11.4503	0.000788	0.000788	0.013097	0.012234	0.000812	0.000827	0.748563	0.745051	1.77791	0.569972	0.841182	0.612511	0.269	0.269	0.002983	0.002981	0.282152	0.282513	2.10616	2.31548	10.8813	9.91417	0.000652	0.000652	0.010781	0.010387	0.000681	0.000694	1.609	1.59814	7.10239	5.59927	0.001036	0.001036	0.0084	0.007779	0.001077	0.001104	0.650926	0.742263	-0.469504	-0.686946	0.002032
100	0	0	2.8788	2.86753	19.1597	18.4013	0.00072	0.00072	0.01938	0.019165	0.000739	0.000741	0.492793	0.497364	1.08173	0.175749	0.238586	0.182434	0.36	0.354	0.002937	0.002934	0.330499	0.329647	2.27384	2.29155	13.8376	13.4996	0.000608	0.000604	0.014432	0.014303	0.000599	0.000601	1.40798	1.39364	4.42704	4.32053	0.000976	0.000988	0.009894	0.009808	0.001012	0.001015	-1.72476	-1.65629	-0.204789	-0.730623	0.001896
100	1	0.98	3.00734	3.00651	27.1134	25.9558	0.000724	0.000724	0.019721	0.019448	0.00074	0.000742	0.560294	0.562232	0.994412	0.275147	0.218579	0.287887	0.34	0.34	0.003	0.003033	0.341119	0.340874	1.95246	1.99458	16.0475	15.7372	0.000588	0.000588	0.014626	0.01447	0.000595	0.000597	1.44234	1.42642	4.97819	4.89215	0.000984	0.000984	0.009687	0.009614	0.001021	0.001024	-1.63911	-1.50269	-0.048068	-0.809532	0.001816
100	2	2.07	3.5848	3.51459	30.9275	28.1195	0.00074	0.00074	0.0192	0.018937	0.000742	0.000745	0.561982	0.56415	1.16211	0.299256	0.759279	0.315748	0.331	0.325	0.00298	0.002957	0.339368	0.339165	2.68006	2.69937	20.8438	19.6917	0.000568	0.000568	0.014583	0.014354	0.000597	0.000599	1.53618	1.50193	5.76592	5.4328	0.00098	0.001012	0.00991	0.009837	0.001019	0.001025	-1.41697	-1.31208	-0.11803	-0.821071	0.00184
100	3	2.99	3.50985	3.41637	19.6747	18.6391	0.000716	0.000712	0.018815	0.018413	0.000741	0.000745	0.420429	0.431202	1.07786	0.150636	1.30453	0.191227	0.372	0.315	0.002898	0.002918	0.342997	0.342556	2.93641	2.88183	15.4707	14.8476	0.000588	0.000588	0.0146	0.014324	0.000595	0.000599	1.7796	1.72861	5.69463	5.42845	0.001	0.001	0.009572	0.009449	0.001029	0.001035	-1.71407	-1.8749	-0.105496	-0.787663	0.001828
102	0	0	3.68633	3.60052	28.7421	23.1547	0.000748	0.000748	0.017933	0.017108	0.000754	0.000761	0.680032	0.680135	1.49376	0.642836	0.5245	0.65553	0.315	0.308	0.002931	0.00291	0.327917	0.326108	2.73889	2.93679	19.7448	17.7255	0.000596	0.000596	0.014539	0.013977	0.000612	0.000619	1.76751	1.75103	6.67773	6.19808	0.001	0.001	0.009099	0.008673	0.001031	0.001045	-0.824599	-0.639824	-0.280892	-0.823481	0.002892
102	1	1	4.53318	4.09084	39.6008	25.9093	0.000744	0.000744	0.018638	0.017386	0.000759	0.000768	0.736107	0.714922	1.42888	0.749837	-0.236863	0.718066	0.329	0.3	0.002998	0.003019	0.323794	0.3216	3.40518	3.49448	27.8487	21.1386	0.000604	0.000604	0.014885	0.0143	0.000618	0.000626	2.09039	2.09274	8.93115	8.01316	0.000976	0.000996	0.009394	0.008721	0.001029	0.001047	-0.708	-0.563289	-0.238601	-0.846446	0.002944
102	2	2.01	4.07098	3.77143	31.7369	21.7105	0.000744	0.000752	0.017868	0.016503	0.000766	0.000778	0.689731	0.679784	1.43114	0.62831	0.274503	0.597808	0.33	0.33	0.002924	0.002971	0.318029	0.316966	3.00006	3.20555	21.0722	17.4877	0.00062	0.00062	0.014242	0.013403	0.000627	0.000637	2.1148	2.09284	9.38316	7.92464	0.001	0.001	0.009528	0.008792	0.001037	0.00106	-0.710355	-0.569637	-0.25225	-0.958728	0.002948
102	3	2.97	3.7669	3.34933	20.3278	15.2726	0.000748	0.000748	0.017655	0.016022	0.000767	0.000782	0.593388	0.58966	1.46751	0.378144	0.420666	0.393669	0.307	0.307	0.002887	0.002854	0.320515	0.321841	3.09876	2.92146	15.1077	12.4424	0.000632	0.000632	0.013737	0.012907	0.000625	0.000638	2.35155	2.11065	9.07168	7.05695	0.001	0.001036	0.009086	0.008255	0.001046	0.001079	-0.744603	-0.730721	-0.295795	-0.847991	0.002956
104	0	0	2.81068	2.69425	19.5127	16.8796	0.000752	0.000752	0.01554	0.015133	0.000757	0.000761	0.684335	0.682475	1.20545	0.551305	-0.286103	0.55439	0.29	0.29	0.003148	0.003155	0.332183	0.33079	2.2323	2.22078	15.5963	13.8287	0.000596	0.000596	0.012995	0.012721	0.000611	0.000615	1.48764	1.41987	5.15862	4.70884	0.001004	0.001004	0.009153	0.008886	0.00104	0.001048	-0.621056	-0.435485	-0.371389	-0.604819	0.002076
104	1
104	2	2.17	3.30465	3.30709	19.0781	17.5688	0.000724	0.000744	0.014475	0.014142	0.000753	0.00076	0.613783	0.606902	1.25433	0.367882	-0.134562	0.369984	0.312	0.309	0.002817	0.002854	0.328029	0.327947	2.92189	2.98918	15.9902	15.1386	0.000616	0.000616	0.012245	0.011994	0.000609	0.000614	1.80983	1.85818	6.86353	6.86987	0.000988	0.000988	0.008779	0.008423	0.001035	0.001048	-0.783431	-0.793484	-0.435227	-0.631103	0.002924
104	3	3.05	3.05392	2.97	14.7986	13.256	0.000764	0.000764	0.014705	0.014117	0.000778	0.000789	0.559593	0.559898	1.27862	0.361202	0.234227	0.374669	0.305	0.305	0.003074	0.003023	0.326902	0.326415	2.6583	2.67768	12.2861	11.549	0.000632	0.000632	0.012244	0.011789	0.000632	0.000641	1.91609	1.85679	6.70003	6.06498	0.001016	0.001016	0.008889	0.008366	0.001071	0.001089	-0.563816	-0.491259	-0.439696	-0.647712	0.002932
105	0	0	3.27605	3.1743	23.3952	16.1288	0.00074	0.00076	0.016894	0.015399	0.000768	0.000783	0.672925	0.672214	1.48543	0.318146	0.374244	0.359181	0.249	0.31	0.002672	0.002696	0.307661	0.305834	2.40372	2.70619	14.5526	12.6875	0.000624	0.000628	0.012431	0.011592	0.000631	0.000645	1.83517	1.89414	8.16969	7.02703	0.001024	0.001024	0.009099	0.008288	0.00104	0.001069	-0.404662	-0.347553	-0.383551	-0.764907	0.002108
105	1	1.17	3.07471	3.00943	20.503	14.4893	0.000772	0.000772	0.015786	0.014663	0.000782	0.000799	0.766994	0.725726	1.55322	0.432829	0.046729	0.403861	0.241	0.242	0.002748	0.002699	0.28846	0.292233	2.40549	2.61767	13.5289	11.5555	0.000636	0.000636	0.012137	0.011417	0.00065	0.000664	1.85524	1.94612	8.68624	7.37198	0.001012	0.001012	0.009224	0.008208	0.001045	0.001081	0.283972	0.328385	-0.245388	-1.02196	0.002944
105	2
105	3
106	0
106	1
106	2	1.97	4.0592	3.88958	28.9092	22.1269	0.000744	0.000744	0.018668	0.017936	0.000752	0.000758	0.523629	0.517013	0.825866	0.330753	0.060912	0.310172	0.332	0.339	0.002865	0.002892	0.341014	0.340619	3.32416	3.41485	21.6064	18.2831	0.000592	0.000592	0.014587	0.014153	0.000604	0.000609	2.14654	2.24626	10.1315	9.3299	0.00104	0.00104	0.009306	0.008983	0.001039	0.001052	-1.40805	-1.25229	0.085639	-1.10611	0.002968
106	3	2.97	4.27528	3.88117	27.203	19.9132	0.00074	0.00074	0.019531	0.018629	0.000756	0.000762	0.443941	0.432833	0.672574	0.214055	-0.231097	0.186102	0.369	0.369	0.002957	0.002947	0.347388	0.34703	3.44003	3.39441	20.0414	16.53	0.000608	0.000608	0.014622	0.014246	0.000606	0.000611	2.33522	2.29945	10.182	8.6432	0.000988	0.001012	0.009758	0.009269	0.00105	0.001065	-1.76566	-1.65333	0.039005	-1.073	0.00298
107	0	0	1.96722	1.21874	9.35003	1.95035	0.000844	0.00086	0.010725	0.00816	0.000873	0.000942	0.850246	0.926349	3.09455	1.1062	0.817635	1.25586	0.231	0.164	0.00355	0.003588	0.240954	0.224293	1.89374	1.26274	8.13255	1.93069	0.000708	0.000756	0.010054	0.00788	0.000753	0.00082	1.41949	0.87225	5.53592	1.08667	0.00102	0.001068	0.007337	0.005611	0.00111	0.001211	3.08353	2.38595	-0.51124	-0.521716	0.002928
107	1	0.99	1.97556	1.23592	9.87518	2.0083	0.000848	0.000848	0.010487	0.00789	0.000864	0.000944	0.909907	0.974949	3.56392	1.28559	1.21928	1.38822	0.191	0.157	0.003674	0.003781	0.235463	0.218465	1.90107	1.27642	8.72611	1.97495	0.000724	0.000748	0.009839	0.00752	0.000748	0.000824	1.49593	0.925618	6.06825	1.22582	0.001064	0.001064	0.007308	0.005473	0.001092	0.001205	3.19208	2.7295	-0.412183	-0.668315	0.002912
107	2	2.05	1.8409	1.27254	6.74685	2.20072	0.000884	0.000884	0.009896	0.007641	0.000932	0.001012	1.19067	1.18679	4.69795	2.11083	1.29378	2.12683	0.121	0.135	0.004169	0.004337	0.191787	0.188112	1.7044	1.25281	5.59516	2.04228	0.000812	0.000812	0.009143	0.007312	0.000829	0.000902	1.48421	1.02048	5.26645	1.53966	0.001052	0.001136	0.007434	0.00569	0.00115	0.001252	4.39231	4.72915	-0.237215	-0.854256	0.002876
107	3
108	0	0	3.74435	2.30741	29.2126	9.47342	0.000784	0.000796	0.016594	0.013382	0.000804	0.000843	0.746485	0.780145	1.93099	0.489252	1.25453	0.723159	0.267	0.265	0.002981	0.003172	0.275601	0.273168	2.91432	2.11469	20.3924	8.61414	0.000672	0.000672	0.014081	0.011779	0.00068	0.000715	1.97638	1.38565	9.4513	3.88305	0.000972	0.000972	0.009195	0.007174	0.001053	0.001127	0.840477	0.466039	0.226939	-0.611279	0.001616
108	1	1.03	3.29213	2.4371	23.1103	10.7503	0.000788	0.000784	0.016089	0.013223	0.0008	0.000838	0.766358	0.760098	1.95009	0.539308	0.896214	0.696929	0.275	0.275	0.002933	0.003044	0.271843	0.27388	2.58259	2.2177	15.5768	9.44643	0.000648	0.000648	0.013238	0.011376	0.000676	0.000709	1.9436	1.50246	9.22113	4.78599	0.001	0.001004	0.008939	0.007241	0.001046	0.001117	0.678066	0.547337	0.118714	-0.61282	0.00174
108	2
108	3
109	0	0	2.5915	2.95399	17.7904	16.6219	0.000792	0.000792	0.016032	0.015502	0.000806	0.000812	0.705204	0.699918	1.98517	0.737719	-0.211718	0.72741	0.288	0.288	0.00306	0.003036	0.302618	0.300087	2.09802	2.61013	13.6472	14.1238	0.000656	0.00068	0.013048	0.012768	0.000668	0.000673	1.44968	1.58026	5.52529	5.59503	0.001036	0.001036	0.009194	0.008881	0.001076	0.001086	0.097782	0.37037	-0.214548	-0.62257	0.001912
109	1	0.98	2.17671	2.72542	17.0325	17.7887	0.00078	0.000812	0.015906	0.015599	0.000808	0.000813	0.744877	0.72806	1.95372	0.710333	-0.257257	0.70471	0.299	0.255	0.003004	0.003044	0.289524	0.289955	1.76771	2.35436	12.3927	14.2755	0.00068	0.00068	0.012907	0.012771	0.000676	0.000679	1.17697	1.33806	4.36236	4.85219	0.001032	0.001032	0.009294	0.009079	0.001065	0.001074	0.476098	0.414421	-0.083802	-0.753693	0.0018
109	2	2.03	1.77882	2.75364	13.2763	15.9275	0.000776	0.000788	0.015182	0.014586	0.000797	0.000804	0.738399	0.728788	2.07476	0.777664	0.12627	0.770536	0.293	0.245	0.002962	0.00292	0.301336	0.299472	1.50957	2.479	9.66616	13.3435	0.000628	0.000628	0.012585	0.012217	0.00066	0.000667	1.07467	1.4405	4.12619	5.37308	0.001008	0.001008	0.00934	0.008868	0.001062	0.001075	0.34023	0.341425	-0.136263	-0.775934	0.001772
109	3	3.15	2.32718	2.75553	15.1004	13.9611	0.000788	0.000788	0.015012	0.014273	0.000802	0.000811	0.689489	0.689095	1.89827	0.705006	0.145109	0.712762	0.296	0.296	0.003151	0.003004	0.31798	0.313791	1.95774	2.52674	11.8043	12.3455	0.000672	0.000672	0.012697	0.012291	0.000657	0.000666	1.36461	1.53609	4.88728	5.00685	0.001056	0.001056	0.008948	0.008526	0.001083	0.001099	-0.00318295	0.215931	-0.319889	-0.691185	0.00202
111	0	0	2.93266	1.90566	17.3918	6.36673	0.000828	0.00084	0.013246	0.01087	0.000842	0.000883	0.899033	0.918204	3.28864	1.11985	1.36928	1.27753	0.233	0.19	0.003688	0.003856	0.227778	0.225159	2.68722	1.89228	14.8124	6.27659	0.000716	0.000716	0.013017	0.010847	0.000729	0.000768	1.96863	1.33302	8.53698	3.29086	0.00098	0.001056	0.008607	0.007107	0.001053	0.001118	2.35784	2.12362	-0.192158	-0.760787	0.001936
111	1	1.02	1.78948	1.60159	3.99296	3.44119	0.000816	0.000816	0.010488	0.009157	0.000867	0.000907	0.89238	0.851052	2.99425	0.94366	0.668742	0.947525	0.062	0.061	0.003687	0.00313	0.209526	0.213749	1.72185	1.56313	3.27203	2.91227	0.000724	0.000724	0.009712	0.008678	0.000753	0.00079	1.46312	1.30143	3.72858	3.0502	0.001032	0.00108	0.00709	0.006266	0.001104	0.001162	3.0366	3.00264	0.100198	-0.993951	0.000848
111	2
111	3
113	0	0	3.04507	2.70723	21.6487	13.1259	0.00076	0.00076	0.016268	0.014866	0.000779	0.000792	0.635258	0.633195	1.25238	0.307153	-0.040324	0.344213	0.318	0.318	0.003	0.003023	0.306559	0.304262	2.51304	2.46871	16.281	11.5017	0.000644	0.000644	0.013141	0.012295	0.000641	0.000654	1.66818	1.55857	7.19565	5.1749	0.00098	0.001012	0.008454	0.007766	0.001049	0.001074	-0.406931	-0.433847	-0.261739	-0.565156	0.002044
113	1	1.16	2.42106	2.58001	14.0244	11.6146	0.000756	0.000756	0.014513	0.013191	0.000781	0.000797	0.656685	0.64602	1.43235	0.275482	-0.074757	0.299247	0.264	0.264	0.002824	0.002821	0.288454	0.286084	2.1431	2.35331	10.4907	9.67201	0.000648	0.000648	0.012043	0.011212	0.000648	0.000665	1.41565	1.67572	6.08451	6.17823	0.000984	0.000992	0.008324	0.007719	0.001041	0.00107	0.108365	-0.00754738	-0.113653	-0.677683	0.001984
113	2
113	3
115	0	0	3.38961	3.20594	26.0123	22.5676	0.000732	0.000732	0.020708	0.020023	0.000751	0.000754	0.401292	0.403167	0.746933	-0.030536	-0.192533	-0.025311	0.356	0.356	0.002952	0.002921	0.340962	0.339779	2.52438	2.47614	18.9011	16.9397	0.000584	0.000584	0.016302	0.015924	0.000605	0.000609	1.35974	1.30167	4.47239	4.1102	0.000996	0.000996	0.009207	0.009001	0.001042	0.001049	-1.87259	-1.89691	-0.063322	-0.72923	0.0017
115	1	1	2.64576	2.53878	18.6798	16.5758	0.000724	0.000724	0.019012	0.018457	0.000735	0.00074	0.385825	0.384701	0.688621	-0.007568	-0.083025	-0.002509	0.331	0.317	0.002894	0.002905	0.349895	0.349357	2.12821	2.09728	14.3069	13.0093	0.00058	0.00058	0.015559	0.015308	0.000587	0.000591	1.15478	1.09844	3.627	3.30614	0.000996	0.001	0.008665	0.008532	0.001029	0.001038	-1.80407	-1.90954	-0.145668	-0.755137	0.00178
115	2
115	3
116	0	0	3.2618	2.8539	21.745	14.5415	0.0008	0.00082	0.014934	0.013834	0.000804	0.000819	0.671892	0.663685	1.73071	0.534009	-0.075434	0.511428	0.345	0.252	0.003181	0.003221	0.29847	0.295321	2.72277	2.58928	17.6346	12.9724	0.000672	0.000672	0.013291	0.012427	0.000666	0.00068	1.86287	1.6846	7.94836	5.98491	0.001044	0.00108	0.008538	0.0078	0.001072	0.0011	0.545655	0.140773	-0.705872	-0.342202	0.002532
116	1	0.99	3.00971	3.17202	20.6294	16.381	0.0008	0.0008	0.014898	0.013785	0.000811	0.000827	0.697192	0.681596	1.73495	0.559506	-0.127861	0.522762	0.277	0.254	0.003271	0.003145	0.288263	0.28524	2.53303	2.86502	16.2522	14.1594	0.000652	0.000676	0.01285	0.01201	0.000676	0.000691	1.63943	2.00493	7.02257	7.98774	0.001052	0.001052	0.00864	0.007964	0.001071	0.0011	0.570361	0.544267	-0.600627	-0.601727	0.002628
116	2	2.01	2.13214	2.0665	6.94622	6.31181	0.000816	0.000816	0.012525	0.012119	0.000833	0.000849	0.712541	0.677392	2.52356	0.612483	-0.171019	0.551843	0.242	0.291	0.002662	0.002664	0.258033	0.259614	2.15194	2.07748	6.06094	5.56484	0.000668	0.000672	0.010787	0.010299	0.000706	0.00072	1.4887	1.49441	5.34339	4.87397	0.00104	0.00104	0.007884	0.00735	0.001094	0.001124	0.894101	1.2835	2.59121	6.46208	3.6e-05
116	3	3.58	3.55895	2.834	22.9187	12.9531	0.000788	0.000788	0.014649	0.013167	0.00081	0.000833	0.681802	0.674176	1.79927	0.573816	0.040391	0.552588	0.311	0.268	0.003283	0.003158	0.298543	0.293036	3.0726	2.62654	18.9335	11.6755	0.000676	0.000676	0.013004	0.01183	0.000672	0.000692	2.08959	1.80633	9.35662	6.30485	0.001028	0.001028	0.008356	0.007408	0.00108	0.001119	0.441481	0.282419	-0.560596	-0.650862	0.00248
117	0	0	4.35253	4.27134	35.5476	32.275	0.00072	0.00072	0.022887	0.022541	0.000731	0.000733	0.568557	0.565467	1.13483	0.176826	-0.004778	0.176824	0.337	0.337	0.002777	0.002774	0.328334	0.328217	2.99839	3.06565	22.4404	21.2347	0.000568	0.000568	0.01595	0.015845	0.000595	0.000596	1.91158	1.90238	7.41725	7.22905	0.000952	0.000952	0.01051	0.010376	0.000999	0.001003	-1.79774	-1.71319	0.142836	-1.12439	0.002928
117	1	1.02	4.77499	4.62754	42.1891	38.1167	0.000716	0.000716	0.024833	0.024287	0.000731	0.000733	0.597129	0.59063	1.09796	0.26087	0.326424	0.265893	0.336	0.336	0.002939	0.002991	0.332772	0.33344	2.93023	2.97787	24.3154	22.8824	0.000588	0.000588	0.01697	0.016911	0.000594	0.000596	1.87999	1.85582	6.63373	6.49434	0.000952	0.000952	0.0109	0.010744	0.000998	0.001003	-1.93175	-1.7967	0.185984	-1.02518	3.2e-05
117	2	2.05	3.81863	3.68197	25.3147	23.5169	0.000716	0.000716	0.022758	0.022335	0.000727	0.00073	0.642303	0.632543	1.29489	0.325184	0.027356	0.315189	0.326	0.326	0.00287	0.002945	0.32195	0.32307	2.75944	2.69636	17.0855	16.057	0.000588	0.000588	0.016173	0.016114	0.000595	0.000597	2.02659	1.95379	7.42781	7.0043	0.00094	0.00094	0.010949	0.010707	0.000988	0.000994	-1.63356	-1.48578	0.174978	-1.12048	0.002928
117	3	3.01	4.78364	4.79544	42.2989	36.4501	0.000732	0.000732	0.022827	0.022131	0.000736	0.00074	0.5683	0.561675	1.42857	0.134437	-0.285998	0.12649	0.334	0.31	0.0029	0.002943	0.325759	0.32566	3.46111	3.78781	28.649	27.1017	0.00062	0.00062	0.015971	0.015794	0.000601	0.000604	1.98103	2.13167	8.36969	9.01716	0.000932	0.000932	0.010287	0.009994	0.001004	0.001011	-1.53126	-1.60927	0.090034	-1.0817	2.8e-05
120	0	0	2.87348	2.61292	16.8901	12.5858	0.000832	0.000836	0.015204	0.014213	0.000843	0.000856	0.814635	0.793294	1.72675	0.80804	0.351957	0.777134	0.289	0.264	0.003095	0.00311	0.283432	0.283509	2.24713	2.17121	11.8802	9.66242	0.000716	0.000716	0.012673	0.012238	0.000706	0.000717	1.51311	1.39918	5.71529	4.54075	0.001088	0.001088	0.008754	0.008073	0.001114	0.00114	1.02111	1.171	-0.489505	-0.554615	0.00234
120	1	1.05	2.4751	2.7125	17.0657	13.9902	0.000828	0.000844	0.014609	0.013858	0.00083	0.000844	0.789844	0.757854	1.71353	0.715457	0.087744	0.67175	0.293	0.254	0.003214	0.003165	0.291673	0.289826	1.93353	2.31227	12.0879	11.1126	0.000684	0.000684	0.01254	0.011805	0.000691	0.000704	1.27999	1.46999	4.99274	5.18843	0.001056	0.00108	0.008448	0.007952	0.001103	0.00113	0.974829	0.957231	-0.425541	-0.774114	0.0022
120	2	2.02	2.57527	2.46037	13.3475	10.6618	0.000828	0.000828	0.014162	0.013314	0.000832	0.000849	0.813411	0.788671	1.83863	0.769181	0.177823	0.766196	0.312	0.253	0.003076	0.003078	0.280836	0.280382	2.25814	2.22852	10.2531	8.81832	0.000692	0.000692	0.012137	0.011403	0.000697	0.000712	1.37915	1.40254	5.47589	4.74682	0.001092	0.001092	0.008414	0.007769	0.001102	0.001132	1.0673	1.06315	-0.434183	-0.703315	0.0022
120	3	3.06	2.95409	2.59589	20.4567	12.7728	0.000824	0.000824	0.014973	0.013725	0.000837	0.000856	0.818974	0.796991	1.74162	0.707299	0.448284	0.711013	0.262	0.27	0.003225	0.003194	0.286394	0.285525	2.22974	2.18736	14.0074	10.1054	0.00068	0.000716	0.012637	0.011975	0.0007	0.000715	1.61136	1.44473	6.54682	4.70022	0.001032	0.001084	0.008536	0.007722	0.001107	0.001142	0.949459	1.13625	-0.470625	-0.61414	0.00206
122	0	0	3.12202	2.37421	21.7525	10.9424	0.000796	0.0008	0.015953	0.013521	0.000814	0.000843	0.833109	0.882268	2.65028	0.679749	1.36759	0.956037	0.197	0.226	0.00308	0.00332	0.26188	0.257911	2.32222	2.02024	14.5123	8.79974	0.0007	0.0007	0.013208	0.011548	0.000696	0.000723	1.82131	1.46258	8.17139	5.05474	0.001004	0.00104	0.009445	0.00785	0.001056	0.001108	1.29718	1.19401	0.040596	-0.807862	0.001744
122	1	1	2.9166	1.81536	16.9553	5.29673	0.000828	0.000828	0.014963	0.011736	0.00085	0.0009	1.10239	1.18201	3.69261	1.28212	1.76444	1.79359	0.191	0.168	0.003607	0.003803	0.223265	0.215086	2.13296	1.57402	11.865	4.61692	0.00076	0.000736	0.012375	0.010086	0.000747	0.000795	1.94777	1.31374	8.11529	3.04017	0.001004	0.00102	0.009209	0.007156	0.001072	0.001152	2.88647	2.61644	0.33018	-0.691785	0.000884
122	2
122	3
123	0	0	3.36255	2.47291	22.5318	10.9212	0.000784	0.000784	0.015187	0.013052	0.000805	0.000829	0.529893	0.551248	1.18336	0.37911	-0.263097	0.363539	0.31	0.323	0.003082	0.002999	0.313334	0.303661	2.97092	2.32607	18.2805	9.62682	0.00066	0.00066	0.013019	0.011607	0.000659	0.000683	1.8476	1.49106	8.18116	4.91082	0.00102	0.001028	0.008637	0.007474	0.001082	0.001123	-0.10695	-0.214269	-0.585879	-0.437618	0.002312
123	1	0.96	2.70884	2.63668	18.5321	12.4807	0.000808	0.000808	0.015376	0.013279	0.000805	0.00083	0.520628	0.518277	1.10641	0.298428	-0.233489	0.247733	0.299	0.299	0.003157	0.003085	0.303524	0.295809	2.37387	2.46467	14.6325	10.8752	0.000644	0.000644	0.013428	0.011828	0.000666	0.00069	1.49938	1.63212	6.35269	6.10941	0.001056	0.001056	0.009069	0.007886	0.001071	0.001117	0.136313	-0.0433698	-0.513998	-0.52669	0.002276
123	2	2.22	3.21486	2.12934	18.6986	7.44727	0.00078	0.000808	0.014023	0.011508	0.000816	0.000856	0.583289	0.619	1.30019	0.36808	0.173062	0.399289	0.256	0.269	0.003301	0.003286	0.292419	0.280924	2.93447	2.06784	15.9903	6.92503	0.000668	0.000668	0.012729	0.010629	0.000678	0.000717	2.13293	1.47938	9.29089	4.20811	0.001032	0.001052	0.008799	0.007131	0.001079	0.001147	0.781702	0.302258	-0.472443	-0.615077	0.002388
123	3	3.07	2.94937	1.96184	14.7024	5.96507	0.000792	0.000792	0.013321	0.01046	0.000822	0.000873	0.56837	0.637313	1.47699	0.387587	0.399312	0.430619	0.29	0.226	0.003255	0.003167	0.293293	0.277249	2.76677	1.93121	13.0473	5.65213	0.000664	0.000676	0.012299	0.009929	0.000683	0.000731	2.08179	1.42797	8.04258	3.59996	0.001036	0.001068	0.008262	0.006541	0.001086	0.001169	1.09967	0.307641	-0.528867	-0.542748	0.00254
124	0	0	3.32029	3.49166	25.3999	23.611	0.000728	0.000728	0.018213	0.017558	0.000749	0.000754	0.598226	0.602736	1.28821	0.398172	0.068193	0.400685	0.313	0.313	0.002967	0.002924	0.317463	0.315968	2.66024	2.9918	19.5695	19.462	0.000596	0.000596	0.014305	0.01397	0.000613	0.000618	1.79636	1.85424	7.3501	7.41762	0.00098	0.00098	0.009431	0.00924	0.001015	0.001023	-1.06297	-0.961613	-0.439639	-0.733557	0.002908
124	1	1.13	3.60593	3.82853	30.1483	25.7366	0.000744	0.000744	0.018077	0.017184	0.00076	0.000766	0.571232	0.571669	1.15274	0.428238	-0.149038	0.408405	0.326	0.303	0.003073	0.003048	0.326116	0.324192	2.84637	3.38384	23.3338	22.293	0.00062	0.00062	0.014604	0.014067	0.000619	0.000626	1.83714	1.96571	7.79944	7.92141	0.000988	0.000988	0.009425	0.008999	0.001035	0.001048	-0.949867	-0.92945	-0.392693	-0.779466	0.002952
124	2	1.93	3.49623	3.66734	26.4535	22.9831	0.000744	0.000744	0.017629	0.01684	0.000758	0.000765	0.583987	0.586607	1.20852	0.459513	0.227908	0.446284	0.324	0.327	0.002996	0.002997	0.324893	0.323281	2.81246	3.2578	20.7355	20.0188	0.000608	0.000608	0.014268	0.013759	0.000618	0.000625	1.87852	1.96232	7.72555	7.5913	0.001004	0.001004	0.009647	0.009267	0.001032	0.001046	-1.01371	-0.863578	-0.427984	-0.857457	0.002964
124	3	3.01	3.65996	3.68685	25.7903	21.2249	0.000752	0.000752	0.017886	0.016855	0.000757	0.000766	0.625323	0.630134	1.23227	0.453497	0.093879	0.455232	0.296	0.296	0.003016	0.003073	0.321793	0.319062	2.94745	3.33592	20.4843	19.0691	0.0006	0.0006	0.014176	0.013543	0.000619	0.000627	2.04887	2.10498	8.26609	7.87704	0.000996	0.001008	0.009284	0.008813	0.001028	0.001045	-0.726998	-0.664932	-0.409856	-0.817394	0.00294
125	0	0	3.90127	2.9885	31.1389	17.1394	0.00078	0.00078	0.017331	0.015615	0.000802	0.000816	0.821258	0.834705	2.41516	0.945678	0.731239	1.02531	0.274	0.274	0.003477	0.003545	0.289496	0.286437	2.87096	2.46073	22.5533	13.9008	0.000664	0.000664	0.015661	0.014448	0.000672	0.000685	1.90358	1.58009	7.98857	5.53604	0.001024	0.001024	0.009016	0.008175	0.001055	0.001085	0.409049	0.613444	0.015804	-1.10499	0.002992
125	1	1.15	4.10629	3.23955	32.3666	18.4403	0.00078	0.00078	0.015902	0.014141	0.000808	0.000827	0.852499	0.857214	2.46067	0.906527	0.543188	0.978518	0.267	0.241	0.00338	0.003458	0.277498	0.275801	3.39537	2.93206	26.3686	16.5896	0.00068	0.00068	0.014413	0.013231	0.000682	0.000698	2.1413	1.8392	9.71154	6.92452	0.000996	0.000996	0.008879	0.007863	0.001055	0.00109	0.825536	0.865249	0.087456	-1.12217	0.00296
125	2
125	3	3.14	4.35776	3.1017	27.1157	13.3795	0.000784	0.000784	0.015983	0.013527	0.000811	0.000837	0.883564	0.872317	2.51022	1.03587	0.325748	1.06902	0.267	0.288	0.003527	0.003462	0.285918	0.283329	3.83508	2.93217	24.1902	12.9071	0.000684	0.000692	0.014604	0.012886	0.000682	0.000704	2.60983	2.03076	10.8577	6.39406	0.001036	0.001036	0.008832	0.007585	0.001067	0.001118	0.689211	0.954166	-0.026073	-1.16282	0.00298
126	0	0	3.20649	2.66853	18.09	11.3196	0.000744	0.000744	0.015298	0.013425	0.000766	0.000789	0.685504	0.690281	1.92651	0.185758	-0.188548	0.292794	0.23	0.245	0.002844	0.002865	0.273803	0.273706	2.69636	2.47207	13.8242	10.17	0.000612	0.00064	0.011949	0.010568	0.000645	0.000669	2.23227	1.87883	9.3643	6.05334	0.000944	0.000984	0.009347	0.008218	0.001011	0.001051	0.230546	0.00646947	-0.157489	-1.05264	0.002976
126	1	1.05	3.33311	2.64627	20.6663	11.5636	0.000728	0.000752	0.015921	0.013783	0.000757	0.000782	0.812402	0.765608	1.90919	0.52815	0.026802	0.517233	0.208	0.211	0.002989	0.003025	0.265822	0.270541	2.76269	2.44786	15.4576	10.4618	0.000636	0.000636	0.012394	0.011274	0.00064	0.000664	2.41893	1.90588	10.8976	6.12841	0.000932	0.000948	0.010199	0.008619	0.000988	0.001033	0.507266	0.320037	-0.183056	-1.03056	0.00294
126	2
126	3
128	0	0	3.12215	2.83718	22.1418	15.9942	0.000748	0.00076	0.015203	0.014342	0.000767	0.000778	0.623054	0.630855	1.45536	0.361649	0.439759	0.398315	0.325	0.292	0.003065	0.003025	0.301478	0.299118	2.66369	2.52916	17.5146	13.3188	0.000632	0.000632	0.012878	0.01225	0.000634	0.000645	1.74351	1.62404	7.16391	5.97837	0.000964	0.000988	0.008995	0.008427	0.001021	0.001042	-0.289064	-0.482419	0.1818	-0.752332	0.00148
128	1	1.2	3.40528	2.89404	27.4561	16.8053	0.000752	0.000756	0.01721	0.016005	0.000767	0.000779	0.658968	0.667648	1.34608	0.611357	0.68108	0.646935	0.27	0.27	0.003148	0.003159	0.315112	0.311343	2.7447	2.50176	20.708	13.6265	0.000612	0.00064	0.014004	0.013341	0.00063	0.000641	1.73119	1.5554	7.65414	5.83076	0.000976	0.00104	0.009323	0.008705	0.001036	0.001058	-0.350827	-0.29758	0.12253	-0.756245	2e-05
128	2	2.05	2.96068	3.00129	20.3096	16.5557	0.000752	0.000752	0.016816	0.015593	0.000774	0.000786	0.599373	0.596294	1.35547	0.456019	0.133078	0.453356	0.346	0.311	0.003151	0.003046	0.304643	0.302294	2.32131	2.54519	14.3903	12.9041	0.000628	0.000628	0.013528	0.012771	0.000641	0.000652	1.58354	1.69854	6.39816	6.67187	0.001004	0.001004	0.009362	0.008707	0.001038	0.001062	-0.537378	-0.599443	0.061375	-0.770054	0.001824
128	3	3.12	2.98899	2.69713	22.7736	14.8667	0.000764	0.000764	0.015972	0.014903	0.000784	0.000799	0.628931	0.644469	1.44286	0.456956	0.640594	0.512857	0.312	0.312	0.003109	0.003109	0.311994	0.308149	2.43131	2.33303	16.4602	11.6365	0.000648	0.00064	0.013077	0.012311	0.000645	0.000659	1.62506	1.53061	7.25348	5.95059	0.001028	0.001028	0.009417	0.008622	0.001058	0.001085	-0.336341	-0.310552	0.040947	-0.739458	0.001692
129	0	0	3.78879	3.95172	30.5076	28.353	0.00076	0.00076	0.019456	0.018805	0.000777	0.000781	0.600438	0.599678	1.3381	0.401346	0.111496	0.388904	0.262	0.262	0.00306	0.00304	0.316212	0.315681	2.97294	3.30504	22.7799	22.6577	0.000628	0.000628	0.015332	0.015026	0.000635	0.000638	1.74956	1.86453	7.27077	7.67699	0.001024	0.001024	0.009333	0.009107	0.00105	0.001059	-0.598689	-0.505768	-0.253273	-0.753408	0.002988
129	1	0.96	4.19354	4.06853	34.114	25.582	0.000776	0.000772	0.018203	0.017189	0.000777	0.000785	0.667705	0.664443	1.38547	0.513147	0.05879	0.498671	0.278	0.278	0.003271	0.003285	0.305873	0.304051	3.54291	3.72359	28.5506	23.1918	0.00062	0.000636	0.015178	0.014535	0.000641	0.000648	2.09884	2.25086	9.5429	9.38089	0.001012	0.001012	0.009099	0.008647	0.001043	0.001058	-0.296824	-0.174336	-0.123191	-0.815006	0.002944
129	2	1.93	4.18805	3.71422	27.783	19.0609	0.000788	0.000784	0.017255	0.016094	0.000801	0.000811	0.640041	0.633351	1.54742	0.439032	-0.141863	0.396944	0.273	0.273	0.003189	0.003133	0.298123	0.296706	3.63606	3.45916	24.1117	17.8742	0.000664	0.000664	0.014821	0.014182	0.000665	0.000673	2.38249	2.28277	10.447	8.37874	0.001068	0.001068	0.008895	0.008412	0.00107	0.00109	0.00484421	0.0798921	-0.18072	-0.905397	0.00294
129	3	2.97	3.97036	3.57841	23.4611	17.3782	0.000772	0.00078	0.01705	0.015982	0.000796	0.000807	0.622109	0.603586	1.44423	0.434725	-0.165155	0.373012	0.3	0.3	0.003363	0.003288	0.304314	0.30484	3.63397	3.32699	20.5087	15.5903	0.00092	0.00092	0.014287	0.013387	0.000921	0.000934	2.41107	2.25986	9.67576	7.85757	0.001056	0.001056	0.008737	0.008261	0.001071	0.001092	-0.258749	-0.190236	-0.249148	-0.78795	0.002928
130	0	0	3.54872	3.46168	32.8997	26.9443	0.000752	0.000752	0.020632	0.020114	0.000754	0.000758	0.423009	0.421068	0.826251	0.159902	-0.584807	0.16136	0.32	0.32	0.003091	0.003048	0.330527	0.328958	2.76599	2.87887	23.4746	20.667	0.0006	0.0006	0.01653	0.016184	0.000612	0.000616	1.44615	1.41605	5.48435	5.08144	0.00098	0.00098	0.00991	0.009621	0.001023	0.001031	-1.47497	-1.43483	0.100354	-0.787764	0.0017
130	1	1.15	3.81276	3.63642	36.7121	27.9046	0.00074	0.00074	0.020236	0.019457	0.000751	0.000756	0.45073	0.444459	0.968066	0.220785	-0.365829	0.198418	0.344	0.344	0.003184	0.003175	0.337267	0.33544	3.05036	3.12673	27.5082	22.5736	0.0006	0.0006	0.016341	0.015899	0.000605	0.000611	1.48888	1.45313	5.73309	5.17047	0.000992	0.000992	0.009867	0.009466	0.001026	0.001038	-1.63234	-1.55419	0.081495	-0.831152	2.8e-05
130	2	2.11	3.31562	3.67317	25.7001	24.1401	0.00074	0.000748	0.019389	0.018593	0.000755	0.000762	0.447709	0.435577	1.04686	0.084252	-0.524072	0.069569	0.334	0.334	0.002883	0.002891	0.320753	0.319399	2.82439	3.32046	19.6547	20.4245	0.000608	0.000608	0.015744	0.015235	0.000615	0.000621	1.46901	1.68396	5.78789	6.60692	0.000952	0.000984	0.009616	0.009093	0.001022	0.001036	-1.34882	-1.40767	-0.020179	-0.871126	0.001788
130	3	3.11	3.55626	3.78179	30.31	25.3762	0.000752	0.000752	0.019223	0.018284	0.000758	0.000766	0.508312	0.50128	1.12537	0.331809	-0.171596	0.326712	0.35	0.344	0.003052	0.003006	0.33008	0.327644	2.86879	3.36137	22.6223	21.469	0.000596	0.000596	0.015763	0.015094	0.000615	0.000622	1.62771	1.8136	6.82705	7.33188	0.000996	0.001028	0.00931	0.008976	0.001032	0.001048	-1.29597	-1.21909	-0.044626	-0.832614	1.6e-05
131	0	0	2.9897	2.90226	22.4218	19.5873	0.00074	0.000756	0.018855	0.018245	0.000754	0.00076	0.582939	0.566689	1.09231	0.368317	-0.149467	0.354708	0.308	0.319	0.003076	0.003098	0.321087	0.320786	2.2728	2.30076	15.4107	14.0277	0.000608	0.000608	0.015106	0.014741	0.000616	0.000621	1.50318	1.43689	6.07385	5.58657	0.001004	0.001004	0.009652	0.009504	0.001026	0.001037	-1.03892	-0.95021	-0.418898	-0.554463	0.001868
131	1	1.16	3.06605	3.06644	24.5164	21.1767	0.000756	0.000756	0.017731	0.017459	0.000759	0.000765	0.587493	0.570608	1.18794	0.427865	0.03498	0.424151	0.345	0.311	0.003151	0.00312	0.321219	0.320034	2.52022	2.60393	18.0841	16.2003	0.000604	0.000604	0.014499	0.014156	0.000618	0.000625	1.41702	1.41725	6.15431	5.91021	0.001008	0.001008	0.009971	0.009856	0.00103	0.001041	-0.913795	-0.85985	-0.416695	-0.627141	0.002016
131	2
131	3
132	0	0	3.1584	3.59809	22.6897	21.5912	0.000784	0.000784	0.016194	0.015419	0.000782	0.000792	0.476707	0.462143	1.00102	-0.007549	-0.280157	-0.017565	0.272	0.272	0.00279	0.002698	0.334886	0.335488	2.43068	3.03443	14.8417	16.4303	0.000612	0.000612	0.012437	0.012053	0.000627	0.000635	1.55146	1.88129	6.42687	7.80589	0.00104	0.00104	0.00848	0.007933	0.001078	0.001099	-0.583545	-0.696442	-0.374522	-0.733949	0.00296
132	1	1.15	3.3115	3.46408	23.8211	19.9484	0.000784	0.000792	0.015414	0.014595	0.000803	0.000815	0.506607	0.489791	0.959571	0.070774	-0.33986	0.058131	0.28	0.28	0.002825	0.002801	0.345496	0.34507	2.60719	2.9947	16.6271	15.8735	0.000612	0.000612	0.012031	0.011578	0.000638	0.000648	1.60614	1.76532	6.20105	6.62388	0.001084	0.001084	0.008043	0.00751	0.001115	0.001141	-0.435566	-0.5455	-0.308745	-0.827284	0.00306
132	2	2.11	3.05739	3.29035	21.2027	18.3358	0.0008	0.0008	0.014964	0.014054	0.000791	0.000805	0.510116	0.497243	1.03299	0.098401	-0.307444	0.076127	0.326	0.303	0.00283	0.002756	0.338047	0.337407	2.54198	2.92425	15.2553	14.8787	0.000608	0.000608	0.011713	0.011202	0.000632	0.000643	1.60448	1.83315	6.95381	7.41112	0.00102	0.001104	0.008034	0.00741	0.001092	0.001119	-0.443868	-0.592902	-0.302679	-0.883597	0.002956
132	3
134	0	0	3.05326	2.87014	17.684	13.6705	0.000816	0.000816	0.0164	0.015261	0.000832	0.000844	0.743221	0.745999	1.76169	0.607163	-0.052704	0.664313	0.236	0.236	0.00308	0.003115	0.281634	0.278994	2.51078	2.53957	13.2804	11.4005	0.000712	0.000712	0.012995	0.012254	0.000697	0.000709	1.6722	1.62129	6.57217	5.65637	0.001064	0.001064	0.008999	0.008256	0.0011	0.001122	0.872549	0.941838	-0.426942	-0.620084	0.002136
134	1	1.05	3.22003	2.88926	24.9808	16.1437	0.000816	0.000816	0.016544	0.015363	0.00083	0.000843	0.771652	0.779192	1.86204	0.712291	0.384044	0.779666	0.271	0.271	0.003347	0.003333	0.29278	0.288962	2.3598	2.37853	17.2402	12.6228	0.0007	0.0007	0.013494	0.01268	0.000692	0.000704	1.61505	1.54619	6.42214	5.45977	0.001076	0.001076	0.009293	0.008664	0.001101	0.001125	0.675078	0.816248	-0.324689	-0.866726	0.002312
134	2	2.07	3.25353	2.91033	21.9286	14.3903	0.000804	0.000804	0.016048	0.014482	0.000832	0.000847	0.734387	0.743659	1.72162	0.568972	0.060692	0.647912	0.283	0.283	0.003158	0.003239	0.287794	0.283541	2.49171	2.52459	15.3006	11.8151	0.00068	0.0007	0.01295	0.011992	0.000695	0.000711	1.84476	1.71011	7.56506	5.91509	0.001012	0.001052	0.009084	0.008157	0.001099	0.001129	0.619089	0.65515	-0.379983	-0.799429	0.002424
134	3	3.11	2.63851	2.61433	18.5144	13.4827	0.000812	0.000824	0.014948	0.013753	0.000835	0.00085	0.781721	0.797481	2.04558	0.746832	0.414549	0.854645	0.241	0.241	0.003223	0.003265	0.287566	0.283153	2.15263	2.33198	13.0082	11.013	0.000696	0.000696	0.012258	0.011397	0.000698	0.000713	1.48901	1.47355	6.5876	5.52594	0.001048	0.001048	0.008396	0.007707	0.001107	0.001135	1.06887	1.09566	-0.48988	-0.697812	0.002648
135	0	0	2.46009	2.58893	15.6255	15.4759	0.0008	0.0008	0.013605	0.013386	0.000812	0.000816	0.711464	0.708149	1.69539	0.680109	-0.087756	0.681189	0.254	0.254	0.003153	0.00314	0.297723	0.297902	2.02357	2.1779	11.2236	11.6019	0.000676	0.000676	0.011275	0.011259	0.000673	0.000676	1.43481	1.49446	6.43525	6.41895	0.001076	0.001076	0.009045	0.008945	0.001089	0.001096	0.486274	0.730875	-0.647869	-0.565342	0.00294
135	1	1.03	2.90855	2.93931	14.5113	13.2199	0.000792	0.000812	0.012081	0.011588	0.000825	0.000835	0.787099	0.759155	2.05815	0.913565	-0.195369	0.807199	0.253	0.269	0.003106	0.003027	0.290193	0.291684	2.48321	2.60663	11.3767	11.0057	0.000708	0.000708	0.010426	0.010214	0.000688	0.000695	2.0816	2.09422	8.57965	7.76686	0.001104	0.001104	0.00788	0.007646	0.001106	0.001123	0.820017	1.13871	-0.612426	-0.674731	0.0029
135	2
135	3
[truncated: 22 more columns]
